# Supplementary material for: Natural Variation of COLD and CATECHINS REGULATOR 1 Coordinately Fine‐Tunes Cold Tolerance and Tea Quality in Tea Plants
Source: Adv Sci (Weinh). 2026 Jun 22:e76225. Online ahead of print. doi: 10.1002/advs.76225 (PMC13336641; doi:10.1002/advs.76225)
Supplement: Supplementary file 2 — Supporting File 2: advs76225‐sup‐0002‐Data.xlsx. [file ADVS-9999-e76225-s001.xlsx]

## Sheet: Supplementary Data 1
Supplementary Data 1. Geospatial origin of 108 tea accesions.
ID	Sample	Location
001	SFC	Anhui
002	ZX8H	Zhejiang
003	MH201	Zhejiang
004	NKZ	Anhui
005	SYH	Jiangsu
006	YXZ	Zhejiang
007	BXZ	Hunan
008	CY	Taiwan
009	ZN117	Zhejiang
010	YL1H	Hubei
011	EC11	Hubei
012	LJCY	Zhejiang
013	ZN139	Zhejiang
014	FZ2H	Anhui
015	CY2H	Zhejiang
016	HYB	Zhejiang
017	ZC108	Zhejiang
018	WNZ	Zhejiang
019	SFX	Anhui
020	QNX	Zhejiang
021	SC1H	Shaanxi
022	CY1H	Zhejiang
023	LS3H	Shandong
024	RG	Fujian
025	CX1H	Anhui
026	DYWL	Taiwan
027	NW106	Guizhou
028	JMD	Fujian
029	JGL	Japan
030	YXL	Fujian
031	LJGZ	Zhejiang
032	FDDHC	Fujian
033	LYQQ	Hunan
034	EC12	Hubei
035	SCZ	Anhui
036	EH	Zhejiang
037	WC9H	Anhui
038	FDDBC	Fujian
039	ZYQ	Hunan
040	CL	Fujian
041	TWSJC	Taiwan
042	TWWL	Taiwan
043	TRI19	Zhejiang
044	LLX	Anhui
045	PYZ	Zhejiang
046	ZH2H	Zhejiang
047	BHZ	Hunan
048	SS1H	Anhui
049	FY7H	Fujian
050	ZY	Fujian
051	LY7H	Hunan
052	AH7H	Anhui
053	ZHDBC	Fujian
054	WC7H	Anhui
055	CF	Zhejiang
056	CN98	Anhui
057	HGY	Fujian
058	ZN113	Zhejiang
059	HJG	Fujian
060	FYC	Fujian
061	AH3H	Anhui
062	QQ	Fujian
063	NB	Zhejiang
064	ZMD	Fujian
065	BYun1H	Fujian
066	ZC132	Zhejiang
067	JX	Taiwan
068	SZBC	Zhejiang
069	LJ43	Zhejiang
070	XFC	Hunan
071	WC5H	Anhui
072	AXWL	Fujian
073	HZ	Anhui
074	WC4H	Anhui
075	HMBC	Zhejiang
076	ZN902	Zhejiang
077	ZC102	Zhejiang
078	WXDH	Jiangsu
079	XBL2H	Hunan
080	WC8H	Anhui
081	LS1H	Anhui
082	XYZ	Anhui
083	FADBC	Fujian
084	SS2H	Anhui
085	TXZ	Anhui
086	ZC302	Zhejiang
087	QM419	Guizhou
088	MZ12H	Anhui
089	CL1H	Anhui
090	JLDBC	Fujian
091	SPL	Anhui
092	BYe1H	Zhejiang
093	AH1H	Anhui
094	ZJ	Yunnan
095	YuS	Hunan
096	TYDY	Hunan
097	HJYe	Zhejiang
098	YX1H	Anhui
099	ZH1H	Zhejiang
100	QXDM	Taiwan
101	YingS	Zhejiang
102	BYXC	Zhejiang
103	HJYa	Zhejiang
104	GN02	Jiangxi
105	XC11	Jiangsu
106	YJX	Zhejiang
107	HH1H	Anhui
108	YSL783	Anhui

## Sheet: Supplementary Data 2
Supplementary Data 2. Sequencing data and mapping result in 108 tea accesions.
Sample	Raw reads	Raw bases	Clean reads	Clean bases	Clean data rate (%)	Q20 (%)	Q30 (%)	GC (%)	Mapping reads	Mapping rate (%)	Properly paired reads	Properly paired ratio (%)	Mean depth
AH1H	499520000	74928000000	486803646	73020546900	97.45	97.15	92.23	39.74	482040627	99.02	480620270	98.73	24.1359
AH3H	476086178	71412926700	463752512	69562876800	97.41	98.05	93.6	38.62	459879057	99.16	458646496	98.9	23.0601
AH7H	439492668	65923900200	428157286	64223592900	97.42	98.1	94.12	38.66	422293273	98.63	369548056	86.31	21.1518
AXWL	497600000	74640000000	486668552	73000282800	97.8	97.79	92.94	38.76	481618919	98.96	480287642	98.69	24.1688
BHZ	499520000	74928000000	486701474	73005221100	97.43	97.78	93	38.69	481789317	98.99	480389414	98.7	24.1721
BXZ	493120000	73968000000	486722116	73008317400	98.7	98.14	93.76	39.34	481456806	98.92	480032262	98.63	24.1392
BYXC	496960000	74544000000	486905446	73035816900	97.98	97.72	92.9	38.48	480966589	98.78	479060916	98.39	24.0807
BYe1H	496320000	74448000000	486899534	73034930100	98.1	97.61	92.44	38.62	481390753	98.87	479601062	98.5	24.1367
BYun1H	464569982	69685497300	451166996	67675049400	97.11	97.75	92.91	38.62	444129725	98.44	441899194	97.95	22.1178
CF	478990236	71848535400	467945910	70191886500	97.69	97.58	93.03	39.92	463689945	99.09	409121196	87.43	23.2125
CL	486406064	72960909600	478216122	71732418300	98.32	97.97	93.31	39.8	472567247	98.82	470862858	98.46	23.6397
CL1H	497600000	74640000000	486916350	73037452500	97.85	98.13	94.58	39.93	479270648	98.43	477751030	98.12	23.9999
CN98	432042996	64806449400	425435302	63815295300	98.47	98.07	93.79	39.25	421086930	98.98	419734818	98.66	21.0825
CX1H	492950328	73942549200	483794632	72569194800	98.14	98.06	93.67	39.15	477721275	98.74	476124670	98.41	23.9033
CY	501440000	75216000000	486876522	73031478300	97.1	98.24	95.07	39.95	480683131	98.73	479083634	98.4	23.9884
CY1H	410509486	61576422900	405234846	60785226900	98.72	97.89	93.13	39	401936117	99.19	400896400	98.93	20.1898
CY2H	496960000	74544000000	487017918	73052687700	98	97.93	93.85	39.14	481715430	98.91	480127146	98.59	24.0708
DYWL	499840000	74976000000	487010118	73051517700	97.43	98.03	94.28	39.54	482709254	99.12	481259824	98.82	24.1626
EC11	407935890	61190383500	399422206	59913330900	97.91	97.19	91.93	40.18	394289285	98.71	393117164	98.42	19.714
EC12	494670856	74200628400	485363274	72804491100	98.12	97.64	93.54	39.51	479664447	98.83	478056230	98.49	24.0212
EH	451179732	67676959800	439483460	65922519000	97.41	97.33	92.38	39.79	435020985	98.98	433854098	98.72	21.7559
FADBC	498560000	74784000000	487075982	73061397300	97.7	97.7	93.28	39.74	481582355	98.87	480247968	98.6	24.1016
FDDBC	480985940	72147891000	468622040	70293306000	97.43	97.72	93.47	39.53	463923575	99	406575030	86.76	23.1666
FDDHC	496640000	74496000000	486754548	73013182200	98.01	97.61	93.18	39.14	480313332	98.68	478766348	98.36	23.9806
FY7H	497280000	74592000000	486862704	73029405600	97.91	97.73	93.29	39.62	478677093	98.32	476818584	97.94	23.8087
FYC	499520000	74928000000	487231020	73084653000	97.54	98.15	94.7	39.6	482326869	98.99	480861188	98.69	24.161
FZ2H	455601754	68340263100	444481176	66672176400	97.56	97.54	92.82	39.64	439127987	98.8	437720478	98.48	21.9404
GN02	494080000	74112000000	486807324	73021098600	98.53	97.22	92.31	38.7	481490910	98.91	479850444	98.57	24.1138
HGY	497280000	74592000000	486848362	73027254300	97.9	97.8	92.79	39.73	482422538	99.09	430620908	88.45	24.1945
HH1H	495360000	74304000000	486866478	73029971700	98.29	97.77	92.26	39.38	478357263	98.25	416973620	85.64	23.8239
HJG	497280000	74592000000	486749316	73012397400	97.88	97.77	92.98	39.12	481773826	98.98	423866450	87.08	24.0838
HJYa	498560000	74784000000	486885936	73032890400	97.66	97.86	92.78	39.17	482870114	99.18	429382376	88.19	24.2217
HJYe	495680000	74352000000	486812446	73021866900	98.21	97.75	92.44	39.55	480651686	98.73	418002600	85.87	24.0188
HMBC	500160000	75024000000	486835524	73025328600	97.34	97.83	92.67	39.59	480548611	98.71	425668954	87.44	23.9983
HYB	494720000	74208000000	486745708	73011856200	98.39	97.62	92.03	39.31	480733038	98.76	422492148	86.8	24.1027
HZ	494080000	74112000000	486845534	73026830100	98.54	97.61	91.95	39.41	480441407	98.68	419368170	86.14	24.0246
JGL	497280000	74592000000	486839030	73025854500	97.9	97.73	92.72	39.28	480004622	98.6	420536886	86.38	23.9963
JLDBC	499840000	74976000000	486763304	73014495600	97.38	98.09	93.51	39.02	480935759	98.8	423097746	86.92	24.022
JMD	498240000	74736000000	486735892	73010383800	97.69	98.14	93.52	39.31	481636656	98.95	427694458	87.87	24.0802
JX	451711934	67756790100	443266766	66490014900	98.13	97.73	92.69	39.35	437896912	98.79	381776958	86.13	21.8971
LJ43	456132738	68419910700	447765182	67164777300	98.17	97.4	92.31	39.56	444311253	99.23	443273132	99	22.3095
LJCY	498240000	74736000000	486925340	73038801000	97.73	97.65	93.21	38.87	482483838	99.09	417499194	85.74	24.1651
LJGZ	496000000	74400000000	487036208	73055431200	98.19	97.76	93.69	39.57	480861707	98.73	478889014	98.33	24.0495
LLX	495680000	74352000000	486820112	73023016800	98.21	97.61	91.79	39.2	480587832	98.72	420037960	86.28	24.0216
LS1H	499840000	74976000000	486784462	73017669300	97.39	97.08	91.84	39.57	479516295	98.51	477759346	98.15	23.9276
LS3H	497280000	74592000000	486694218	73004132700	97.87	97.67	92.44	39.02	480475825	98.72	421631296	86.63	24.0296
LY7H	468775916	70316387400	459518442	68927766300	98.03	96.91	91.49	39.58	453111568	98.61	451389028	98.23	22.6216
LYQQ	486831184	73024677600	476678394	71501759100	97.91	97.6	93.22	39.43	471283096	98.87	469958602	98.59	23.6151
MH201	497280000	74592000000	487080016	73062002400	97.95	97.71	93.61	40.03	481727353	98.9	480043562	98.56	24.1002
MZ12H	495680000	74352000000	486762942	73014441300	98.2	97.06	91.54	39.74	482399747	99.1	481187076	98.85	24.1719
NB	496320000	74448000000	486746430	73011964500	98.07	97.06	91.68	39.34	481362666	98.89	479637764	98.54	24.0558
NKZ	490347596	73552139400	480151096	72022664400	97.92	97.63	93.26	39.15	474635700	98.85	412053602	85.82	23.7388
NW106	457446770	68617015500	446430578	66964586700	97.59	97.34	92.71	38.94	442190072	99.05	386736670	86.63	22.1103
PYZ	490378054	73556708100	481663656	72249548400	98.22	96.84	91.28	39.42	476903223	99.01	475254828	98.67	23.8643
QM419	471123568	70668535200	463037716	69455657400	98.28	97.09	92	39.44	458316764	98.98	456771492	98.65	22.9247
QNX	430344226	64551633900	421508114	63226217100	97.95	96.95	91.52	39.65	417749295	99.11	416570330	98.83	20.9343
QQ	442549598	66382439700	434291574	65143736100	98.13	96.83	90.95	40.25	428185043	98.59	426749488	98.26	21.4172
QXDM	642240000	96336000000	486892412	73033861800	75.81	97.66	92.95	40.48	484145167	99.44	483734004	99.35	24.1653
RG	458603466	68790519900	449449332	67417399800	98	97.29	92.57	39.12	444691904	98.94	386852842	86.07	22.2481
SC1H	441755234	66263285100	430868194	64630229100	97.54	96.83	90.68	39.31	426266183	98.93	424838922	98.6	21.3071
SCZ	468882722	70332408300	458572698	68785904700	97.8	97.07	91.68	39.48	454132967	99.03	452874510	98.76	22.7893
SFC	498560000	74784000000	486685428	73002814200	97.62	97.19	91.63	39.42	482038238	99.05	427872942	87.92	24.0828
SFX	468321302	70248195300	456855856	68528378400	97.55	97.27	91.85	39.75	452310451	99.01	400742572	87.72	22.6087
SPL	500160000	75024000000	486972960	73045944000	97.36	98.12	95.05	39.31	482005322	98.98	418723996	85.99	24.1375
SS1H	496640000	74496000000	486851350	73027702500	98.03	97.05	91.52	39.37	482594001	99.13	481221718	98.84	24.1661
SS2H	496960000	74544000000	486844124	73026618600	97.96	96.81	90.71	39.59	482952473	99.2	481696560	98.94	24.2183
SYH	452725126	67908768900	444189446	66628416900	98.11	97.01	91.2	39.86	440321067	99.13	439150522	98.87	22.0841
SZBC	409615380	61442307000	400892154	60133823100	97.87	97.1	91.71	39.55	396780526	98.97	395400760	98.63	19.81
TRI19	473131770	70969765500	461589106	69238365900	97.56	97.84	93.04	38.66	456727065	98.95	455056638	98.58	22.8755
TWSJC	498240000	74736000000	486796434	73019465100	97.7	97.08	91.61	39.31	481547569	98.92	421984972	86.69	24.0248
TWWL	421941752	63291262800	411601048	61740157200	97.55	96.83	90.72	39.22	406855146	98.85	353546296	85.9	20.3056
TXZ	446805348	67020802200	434047916	65107187400	97.14	97.11	91.53	39.07	429661271	98.99	377834484	87.05	21.4641
TYDY	446800252	67020037800	438134758	65720213700	98.06	97	91.58	39.69	432678755	98.75	431222984	98.42	21.605
WC4H	438129568	65719435200	429597974	64439696100	98.05	96.95	91.44	39.03	424823669	98.89	370403906	86.22	21.2352
WC5H	455941450	68391217500	445741550	66861232500	97.76	97.28	91.88	38.53	441054878	98.95	387930484	87.03	22.0274
WC7H	447826326	67173948900	440189700	66028455000	98.29	97.57	93.02	39.44	435289225	98.89	380220360	86.38	21.7477
WC8H	452971830	67945774500	444929242	66739386300	98.22	96.91	91.1	39.7	438648387	98.59	386138998	86.79	21.9078
WC9H	442348956	66352343400	432760054	64914008100	97.83	97.21	92.08	39.3	428471784	99.01	427408838	98.76	21.5015
WNZ	434129062	65119359300	425595738	63839360700	98.03	97.2	92	39.83	419572076	98.58	418259954	98.28	20.9895
WXDH	405489272	60823390800	398698570	59804785500	98.33	96.96	91.28	39.53	394393531	98.92	346037948	86.79	19.7147
XBL2H	496320000	74448000000	486959456	73043918400	98.11	96.93	91.56	39.59	481337216	98.85	479806724	98.53	24.0975
XC11	473227798	70984169700	464493006	69673950900	98.15	97.26	92.21	39.32	460025572	99.04	458556430	98.72	23.035
XFC	535664836	80349725400	477540156	71631023400	89.15	97.57	92.61	40.84	471480420	98.73	470242888	98.47	23.3997
XYZ	576320000	86448000000	486787632	73018144800	84.46	97.6	92.48	40.76	482835391	99.19	449305362	92.3	24.0191
YJX	441379640	66206946000	431023158	64653473700	97.65	97.16	91.88	39.73	426228816	98.89	425056708	98.62	21.317
YL1H	414522618	62178392700	405496276	60824441400	97.82	97.06	91.64	39.25	401038596	98.9	399787714	98.59	20.0661
YSL	469530670	70429600500	458785360	68817804000	97.71	97.44	92.67	39.54	453458447	98.84	451667602	98.45	22.661
YX1H	469783410	70467511500	459222008	68883301200	97.75	97.27	92.06	39.8	454285919	98.93	452823370	98.61	22.7225
YXL	483101436	72465215400	473251428	70987714200	97.96	96.88	91.24	39.56	467935252	98.88	466336568	98.54	23.4046
YXZ	495680000	74352000000	487144180	73071627000	98.28	97.54	93.15	39.99	483023594	99.15	481611726	98.86	24.2366
YingS	407089438	61063415700	398776708	59816506200	97.96	97.05	91.87	39.49	394723578	98.98	393468268	98.67	19.7513
YuS	405331254	60799688100	398238710	59735806500	98.25	97.03	91.71	39.7	393292040	98.76	392090352	98.46	19.6573
ZC102	496320000	74448000000	486904980	73035747000	98.1	97.4	92.64	38.77	479563641	98.49	477223044	98.01	23.9156
ZC108	442160792	66324118800	435715184	65357277600	98.54	97.34	92.65	39.36	431666796	99.07	430393316	98.78	21.6631
ZC132	415291992	62293798800	408102322	61215348300	98.27	96.77	91.16	40.2	403468612	98.86	353067330	86.51	20.2186
ZC302	496640000	74496000000	487124226	73068633900	98.08	97.77	93.65	39.25	480594418	98.66	478531144	98.24	23.9991
ZH1H	490882250	73632337500	481429632	72214444800	98.07	97.33	92.55	39.44	476322062	98.94	474921712	98.65	23.8746
ZH2H	409024664	61353699600	402417172	60362575800	98.38	96.69	90.5	39.53	398345802	98.99	348090662	86.5	19.9284
ZHDBC	496000000	74400000000	486823656	73023548400	98.15	97.97	93.37	38.96	480639707	98.73	478872814	98.37	24.0518
ZJ	495977230	74396584500	486868010	73030201500	98.16	97.75	93.62	39.36	481897691	98.98	413548944	84.94	24.089
ZMD	498560000	74784000000	486820506	73023075900	97.65	98.17	94.67	39.64	480852407	98.77	417004634	85.66	24.0649
ZN113	496960000	74544000000	486725096	73008764400	97.94	98	94.4	39.53	480950770	98.81	479559982	98.53	24.1068
ZN117	478726554	71808983100	430941860	64641279000	90.02	97.69	92.82	40.66	428469505	99.43	427865378	99.29	21.3942
ZN139	466980948	70047142200	459595552	68939332800	98.42	97.25	92.55	40.33	451941318	98.33	450096186	97.93	22.5954
ZN902	493665684	74049852600	485336462	72800469300	98.31	97.43	92.88	39.52	479503073	98.8	477729564	98.43	24.0075
ZX8H	497280000	74592000000	487034804	73055220600	97.94	97.58	93.11	39.19	481871473	98.94	480186802	98.59	24.1465
ZY	624320000	93648000000	486866728	73030009200	77.98	98.77	95.88	40.67	480480155	98.69	479675718	98.52	23.8548
ZYQ	460387096	69058064400	453831560	68074734000	98.58	97.55	92.52	39.6	448854301	98.9	394578812	86.94	22.5357

## Sheet: Supplementary Data 3
Supplementary Data 3. SNP statistics in 108 tea accesions.
Sample	Total SNPs	Homozygous SNPs	Heterozygous SNPs	Homozygous rate (%)	Heterozygous rate (%)	Transitions	Transversions	Ts/Tv
AH1H	46239998	14033916	32206082	30.35	69.65	33325966	11269522	2.96
AH3H	45119847	14735342	30384505	32.66	67.34	32398457	11076767	2.92
AH7H	44243000	14664525	29578475	33.15	66.85	31791376	10834991	2.93
AXWL	46647525	15713566	30933959	33.69	66.31	33570151	11387915	2.95
BHZ	44627339	15076168	29551171	33.78	66.22	32033753	10950832	2.93
BXZ	48043035	14274817	33768218	29.71	70.29	34583074	11732658	2.95
BYXC	43226109	15448282	27777827	35.74	64.26	31009390	10609992	2.92
BYe1H	43945619	14921559	29024060	33.95	66.05	31537530	10783103	2.92
BYun1H	51911913	15717617	36194296	30.28	69.72	37452002	12663491	2.96
CF	45879285	13139938	32739347	28.64	71.36	33008189	11230512	2.94
CL	46134039	16056688	30077351	34.8	65.2	33286540	11200425	2.97
CL1H	49720219	12212793	37507426	24.56	75.44	35815697	12160950	2.95
CN98	46650938	14959276	31691662	32.07	67.93	33640889	11352361	2.96
CX1H	48431940	13042036	35389904	26.93	73.07	34813024	11886429	2.93
CY	48962792	15131708	33831084	30.9	69.1	35368486	11884409	2.98
CY1H	46888329	12965090	33923239	27.65	72.35	33704477	11505997	2.93
CY2H	50956442	15082060	35874382	29.6	70.4	36782956	12402164	2.97
DYWL	46467328	15623782	30843546	33.62	66.38	33495886	11305246	2.96
EC11	44161090	13628249	30532841	30.86	69.14	31813511	10784428	2.95
EC12	47008447	14084005	32924442	29.96	70.04	33854554	11472607	2.95
EH	42927975	14358638	28569337	33.45	66.55	30868585	10509125	2.94
FADBC	50476228	12459836	38016392	24.68	75.32	36389519	12337617	2.95
FDDBC	44496183	15136567	29359616	34.02	65.98	31965565	10913847	2.93
FDDHC	48552818	15176307	33376511	31.26	68.74	34970436	11870941	2.95
FY7H	55194808	16137994	39056814	29.24	70.76	39951025	13397456	2.98
FYC	46750619	15744464	31006155	33.68	66.32	33714670	11368070	2.97
FZ2H	44142703	14736740	29405963	33.38	66.62	31759402	10789755	2.94
GN02	46591748	15886445	30705303	34.1	65.9	33589330	11338032	2.96
HGY	47364181	15102803	32261378	31.89	68.11	34142198	11529403	2.96
HH1H	44544276	14961852	29582424	33.59	66.41	32025895	10896833	2.94
HJG	48641762	15780883	32860879	32.44	67.56	35103822	11820854	2.97
HJYa	45174578	15244928	29929650	33.75	66.25	32464307	11058205	2.94
HJYe	44434915	14893690	29541225	33.52	66.48	31934879	10875278	2.94
HMBC	44226644	15326970	28899674	34.66	65.34	31791757	10818442	2.94
HYB	43942903	14863529	29079374	33.82	66.18	31559135	10761996	2.93
HZ	45062439	15057683	30004756	33.42	66.58	32411197	11012048	2.94
JGL	52240125	10879956	41360169	20.83	79.17	37623555	12806612	2.94
JLDBC	47224919	14044100	33180819	29.74	70.26	33932135	11595868	2.93
JMD	48368894	15949949	32418945	32.98	67.02	34879179	11768891	2.96
JX	46989623	14788125	32201498	31.47	68.53	33886126	11434268	2.96
LJ43	40198685	12105578	28093107	30.11	69.89	28859300	9856432	2.93
LJCY	43753939	14584063	29169876	33.33	66.67	31419779	10724284	2.93
LJGZ	47760946	12468164	35292782	26.11	73.89	34366769	11706984	2.94
LLX	44949729	14730801	30218928	32.77	67.23	32302016	11015461	2.93
LS1H	45642067	14666856	30975211	32.13	67.87	32863109	11149933	2.95
LS3H	44959814	14711518	30248296	32.72	67.28	32295665	11022079	2.93
LY7H	50925975	10775368	40150607	21.16	78.84	36770630	12447972	2.95
LYQQ	46983989	15113018	31870971	32.17	67.83	33884355	11426156	2.97
MH201	44816442	14899563	29916879	33.25	66.75	32261894	10934611	2.95
MZ12H	47190450	14333436	32857014	30.37	69.63	33982004	11526086	2.95
NB	43377383	14674107	28703276	33.83	66.17	31146315	10642102	2.93
NKZ	46328406	14071284	32257122	30.37	69.63	33345145	11316609	2.95
NW106	48261967	11283480	36978487	23.38	76.62	34707405	11866872	2.92
PYZ	43071813	14813263	28258550	34.39	65.61	30959340	10541434	2.94
QM419	43632594	15204249	28428345	34.85	65.15	31337678	10702445	2.93
QNX	41994143	14441477	27552666	34.39	65.61	30179609	10282670	2.93
QQ	42218426	15543356	26675070	36.82	63.18	30417384	10285135	2.96
QXDM	47670497	15018568	32651929	31.5	68.5	34441681	11614952	2.97
RG	45675414	14820759	30854655	32.45	67.55	32901323	11143226	2.95
SC1H	43609049	15038202	28570847	34.48	65.52	31420515	10630999	2.96
SCZ	26454839	327033	26127806	1.24	98.76	18872617	6531624	2.89
SFC	44536784	14597210	29939574	32.78	67.22	32039333	10886352	2.94
SFX	44181058	14481076	29699982	32.78	67.22	31789838	10803256	2.94
SPL	45447571	14868531	30579040	32.72	67.28	32703550	11093830	2.95
SS1H	44393754	15195516	29198238	34.23	65.77	31900300	10871713	2.93
SS2H	43996702	15204697	28792005	34.56	65.44	31620537	10767212	2.94
SYH	43326504	13929983	29396521	32.15	67.85	31173941	10590128	2.94
SZBC	41518864	14477864	27041000	34.87	65.13	29850335	10166718	2.94
TRI19	39910582	11113359	28797223	27.85	72.15	28615827	9806605	2.92
TWSJC	46309311	15221570	31087741	32.87	67.13	33379211	11281025	2.96
TWWL	43714137	15334342	28379795	35.08	64.92	31494269	10664124	2.95
TXZ	44410665	14229751	30180914	32.04	67.96	31966367	10866955	2.94
TYDY	49819527	12108456	37711071	24.3	75.7	36008363	12128217	2.97
WC4H	42487062	14981576	27505486	35.26	64.74	30531745	10414868	2.93
WC5H	44078358	14542828	29535530	32.99	67.01	31666083	10824653	2.93
WC7H	44429245	14608442	29820803	32.88	67.12	31998977	10836019	2.95
WC8H	43164376	14782822	28381554	34.25	65.75	31050139	10559066	2.94
WC9H	42881271	14771618	28109653	34.45	65.55	30810885	10498608	2.93
WNZ	42718158	14850324	27867834	34.76	65.24	30729206	10445846	2.94
WXDH	43657721	13697296	29960425	31.37	68.63	31408656	10697863	2.94
XBL2H	39489132	9111753	30377379	23.07	76.93	28353208	9675049	2.93
XC11	43620091	14361365	29258726	32.92	67.08	31351671	10671294	2.94
XFC	46892753	13738951	33153802	29.3	70.7	33863190	11424889	2.96
XYZ	46748521	13889572	32858949	29.71	70.29	33727391	11420331	2.95
YJX	43127898	14875147	28252751	34.49	65.51	30981516	10573941	2.93
YL1H	44066849	14924686	29142163	33.87	66.13	31748997	10746879	2.95
YSL	43357076	14510550	28846526	33.47	66.53	31165125	10612367	2.94
YX1H	43950589	14414235	29536354	32.8	67.2	31631485	10735358	2.95
YXL	44006123	14902481	29103642	33.86	66.14	31642900	10764464	2.94
YXZ	43526852	14844412	28682440	34.1	65.9	31309532	10625013	2.95
YingS	45149761	14553861	30595900	32.23	67.77	32556489	10996952	2.96
YuS	42530392	13708029	28822363	32.23	67.77	30591200	10412477	2.94
ZC102	43730054	14730675	28999379	33.69	66.31	31391741	10737730	2.92
ZC108	40013290	11580889	28432401	28.94	71.06	28732919	9811078	2.93
ZC132	42727477	14251975	28475502	33.36	66.64	30798783	10411843	2.96
ZC302	45807176	14396955	31410221	31.43	68.57	32937181	11207510	2.94
ZH1H	41812480	16381556	25430924	39.18	60.82	30044723	10220280	2.94
ZH2H	40865307	14317878	26547429	35.04	64.96	29381678	9997941	2.94
ZHDBC	49915007	12590318	37324689	25.22	74.78	35921946	12224019	2.94
ZJ	54823746	16188649	38635097	29.53	70.47	39694051	13269718	2.99
ZMD	47565322	15767275	31798047	33.15	66.85	34331459	11538167	2.98
ZN113	44867593	15025698	29841895	33.49	66.51	32254365	10973943	2.94
ZN117	44570290	14723333	29846957	33.03	66.97	32108840	10909690	2.94
ZN139	43383051	14991469	28391582	34.56	65.44	31237748	10583707	2.95
ZN902	43759654	14656188	29103466	33.49	66.51	31453721	10700199	2.94
ZX8H	41518779	12129131	29389648	29.21	70.79	29811924	10179157	2.93
ZY	45953145	14876950	31076195	32.37	67.63	33117783	11238002	2.95
ZYQ	46426644	15144734	31281910	32.62	67.38	33475555	11300402	2.96

## Sheet: Supplementary Data 4
Supplementary Data 4. Traits list of tea varieties used in genome-wide association study (GWAS).
SampleID	Year	CTI	EC	ECG	EGC	EGCG	C	CG	GC	GCG	Total catechins	CAF	THB	THP	Theanine
AH1H	2324-BLUE	0.529735	20.0097	23.2046	50.2494	86.4647	2.76789	4.39711	6.24426	3.52952	196.867	32.9853	0.602406	1.12208	9.65325
AH3H	2324-BLUE	0.547126	18.8218	17.2732	46.7979	55.8098	2.90293	3.86487	5.02985	4.28896	154.789	20.7592	0.252351	1.0712	4.78293
AH7H	2324-BLUE	0.547953	12.2798	10.8763	39.6489	49.8544	0.370956	3.47767	2.62313	3.07579	122.366	13.8045	0.244741	0.550685	7.02963
AXWL	2324-BLUE	0.405592	15.6886	15.4099	40.6468	41.5872	2.07639	3.71053	3.82087	2.81885	124.386	22.8477	0.539113	1.36599	7.4025
BHZ	2324-BLUE	0.539702	11.339	15.1567	39.5966	72.8525	1.40643	3.7353	5.34368	2.73055	151.802	25.6515	0.421189	1.05231	4.99911
BXZ	2324-BLUE	0.448757	7.30775	10.1933	36.6095	63.5578	NA	3.92295	0.403568	2.90166	125.113	12.8933	0.38933	0.402949	6.62712
BYe1H	2324-BLUE	0.482383	14.5917	10.9781	53.7439	47.9007	2.22302	4.1589	2.71399	3.00343	138.547	16.7302	0.218543	1.25494	2.24203
BYun1H	2324-BLUE	0.46197	30.8214	35.7402	33.3703	40.7928	9.29565	4.266	10.0157	4.4817	168.784	19.7029	0.607822	1.24971	13.4987
BYXC	2324-BLUE	0.498775	15.8662	10.0081	49.0161	33.9833	1.999	4.37208	4.44753	3.8012	123.493	11.2718	0.0749901	1.45281	1.54168
CF	2324-BLUE	0.439217	10.0083	14.0661	36.4012	55.7903	0.189135	3.89564	1.50667	3.72698	125.835	6.94668	0.0870834	0.560948	1.56104
CL	2324-BLUE	0.483926	12.9919	15.4208	32.8009	65.2767	2.55944	3.86094	5.16037	NA	137.136	23.2623	0.293803	1.52316	4.07737
CL1H	2324-BLUE	0.55128	25.2768	20.6015	55.9205	51.952	2.89979	3.74071	4.56406	3.66652	168.622	17.4923	0.126833	1.11244	2.31355
CN98	2324-BLUE	0.553873	12.0327	16.4182	36.9237	71.2629	2.33182	3.69959	3.11869	3.08309	148.05	26.0497	0.735339	1.37556	7.8345
CX1H	2324-BLUE	0.396001	12.8099	9.70763	36.8052	46.4112	1.91179	3.84011	3.51582	3.04664	118.048	17.036	0.443659	1.03929	6.40933
CY	2324-BLUE	0.441901	12.6802	12.5031	42.696	49.4191	0.748074	4.32054	3.20009	2.38658	127.925	23.9612	0.618233	1.43828	9.74097
CY1H	2324-BLUE	0.508631	14.5919	12.5079	54.243	57.166	1.4869	3.97922	3.15043	3.50023	150.227	20.9666	0.170275	0.852385	2.9437
CY2H	2324-BLUE	0.442776	15.753	12.5172	43.1738	43.9901	3.05592	3.85727	7.20854	3.53329	133.089	17.8716	0.418097	1.18547	5.40774
DYWL	2324-BLUE	0.548047	11.2196	13.438	44.2527	47.9054	3.34997	4.53144	8.25439	2.85259	135.804	17.3608	0.533171	1.21976	8.82584
EC11	2324-BLUE	0.553901	6.76245	17.4613	24.6622	83.3572	NA	4.19971	1.19965	3.1984	140.841	24.6072	0.253145	0.743657	6.90969
EC12	2324-BLUE	0.486285	8.76729	12.7713	36.004	70.4533	1.73887	4.0597	4.29452	2.90986	140.999	17.3548	0.163864	0.623741	4.82482
EH	2324-BLUE	0.489562	18.7706	18.1815	39.5758	52.9795	1.87006	3.82554	1.97439	3.07693	139.623	24.1851	0.293034	0.477133	5.67952
FADBC	2324-BLUE	0.290238	11.4068	13.8371	41.0408	58.0744	1.99188	3.77153	6.6695	3.02241	139.814	23.8754	0.251854	1.11447	3.30848
FDDBC	2324-BLUE	0.333847	11.7562	17.0055	36.7815	71.6098	0.424348	4.10367	1.25976	2.68954	145.763	23.417	0.359888	0.457803	7.27896
FDDHC	2324-BLUE	0.430263	9.6006	18.6046	25.3515	56.7919	1.89464	3.72941	2.76083	3.28335	119.808	25.4932	0.232974	0.976195	8.45926
FY7H	2324-BLUE	0.550527	21.1729	15.5719	42.0604	44.4238	3.23496	4.09341	5.24679	2.98569	138.79	22.8062	0.340103	1.06938	5.58835
FYC	2324-BLUE	0.528895	13.3352	11.8951	44.9049	51.8137	2.28171	3.47969	6.09046	2.74981	136.551	19.847	0.190487	1.18572	6.86744
FZ2H	2324-BLUE	0.55861	12.1983	11.4593	52.5932	58.8427	1.82089	3.92926	3.71584	4.08575	148.645	22.6158	0.215967	1.14951	7.20084
GN02	2324-BLUE	0.509112	13.6224	18.9977	44.9595	81.0445	2.72112	3.78001	5.68586	3.34641	172.52	21.6946	0.113702	1.19971	11.2631
HGY	2324-BLUE	0.478556	23.7629	15.2844	57.8839	50.7791	2.81184	4.07549	4.10029	3.25595	161.954	19.9132	0.365204	1.37485	3.60171
HH1H	2324-BLUE	0.361724	11.5263	14.2439	36.171	50.3312	1.83378	4.36721	1.62829	2.83642	122.938	29.279	0.819303	0.439448	21.5588
HJG	2324-BLUE	0.454033	16.7252	20.6303	46.2992	68.0118	4.50102	4.17335	6.45385	3.61828	168.507	26.7742	0.486659	1.19221	5.91705
HJYa	2324-BLUE	0.580102	15.8781	15.1657	35.1094	39.4119	1.38816	4.70614	1.29752	3.45559	116.063	25.1514	0.155049	0.381053	6.44301
HJYe	2324-BLUE	0.475336	19.3226	12.2322	46.3213	51.1128	1.26456	4.34967	1.30021	3.28249	139.186	19.064	0.264677	0.524223	5.33599
HMBC	2324-BLUE	0.435165	13.9221	11.1143	46.2032	45.5306	1.67375	3.99709	3.11926	3.55785	128.626	22.3119	0.300963	0.970628	6.21552
HYB	2324-BLUE	0.406887	13.1848	18.1157	37.3587	70.8494	2.06285	3.95687	5.8904	3.13824	153.87	30.578	0.241778	0.612917	6.49905
HZ	2324-BLUE	0.483641	16.7687	12.5869	57.9695	52.9202	1.84893	4.01128	3.36426	3.00315	152.473	25.417	0.625916	1.11032	12.6319
JGL	2324-BLUE	0.421572	21.2306	13.105	64.1499	49.7281	1.40117	4.09522	2.54367	2.95007	158.848	22.5463	0.420381	0.537668	8.71314
JLDBC	2324-BLUE	0.395811	12.4331	15.5369	37.4831	59.4055	0.91772	3.77788	2.02913	2.93193	134.401	22.7615	0.40619	0.831005	7.82922
JMD	2324-BLUE	0.505138	16.5906	19.5792	38.6667	67.2801	3.74955	3.66705	5.47333	3.53202	158.539	26.3975	0.591139	0.973231	6.18376
JX	2324-BLUE	0.395914	10.4599	8.49117	43.893	39.1572	2.35679	3.73858	3.7393	2.9541	113.956	19.0569	0.461223	2.15212	2.39192
LJ43	2324-BLUE	0.336546	17.9302	20.9026	35.6505	61.8607	1.92013	4.00153	2.21049	3.38627	147.247	16.1205	0.20284	0.605571	4.52635
LJCY	2324-BLUE	0.480664	11.0007	21.5872	29.1699	72.4338	2.31411	4.15937	4.65243	2.89501	148.212	23.6297	0.231913	0.852062	6.60196
LJGZ	2324-BLUE	0.543292	6.64513	11.2242	21.1027	47.7427	0.47457	3.72359	0.879458	3.03682	94.9368	14.8982	0.196697	0.485113	5.70794
LLX	2324-BLUE	0.501049	13.4604	14.6085	32.3998	44.8851	1.51143	4.92983	0.961598	2.83403	115.591	20.8396	0.613906	0.502728	10.544
LS1H	2324-BLUE	0.561446	8.64907	17.1438	29.6339	80.5496	NA	3.74109	2.21374	3.85254	145.784	31.8771	1.39378	1.55558	7.87714
LS3H	2324-BLUE	0.552351	18.5939	17.3919	54.4612	65.5643	3.34117	3.88831	7.55584	3.06808	173.865	24.1102	0.56201	1.49337	10.9516
LY7H	2324-BLUE	0.52825	11.6258	12.1334	37.4053	48.5983	1.30913	3.44495	2.14498	3.05954	119.721	21.4499	0.463146	0.959902	8.65556
LYQQ	2324-BLUE	0.481261	9.5331	15.1786	38.561	88.2394	1.17509	3.54697	2.16301	2.88586	160.314	31.5165	0.506814	0.508207	9.97016
MH201	2324-BLUE	0.516109	13.9893	19.4142	40.562	54.5851	2.3706	4.09564	3.27261	2.25607	139.265	18.5189	0.243058	1.04048	1.98266
MZ12H	2324-BLUE	0.533559	23.5378	22.2525	55.5816	71.3032	2.5656	4.17954	4.10553	2.83746	186.363	26.6725	1.05842	0.705491	8.95686
NB	2324-BLUE	0.508537	8.95344	13.1872	32.3199	86.2515	0.512474	4.03209	0.906211	3.11821	149.37	18.5947	0.161774	0.278768	8.60594
NKZ	2324-BLUE	0.531305	7.68249	9.90491	37.1212	64.2325	0.362458	4.21016	3.18573	2.84107	129.704	19.3516	0.480577	0.537309	9.43442
NW106	2324-BLUE	0.416375	11.4111	14.2749	34.0192	59.1281	0.909019	4.27804	1.75503	2.97977	128.646	22.0678	0.40929	0.576937	10.7502
PYZ	2324-BLUE	0.530364	14.1782	10.9272	43.8766	41.4091	0.997944	3.51068	1.28926	3.41656	119.452	13.5553	0.219834	0.774471	2.89571
QM419	2324-BLUE	0.459645	9.81332	12.145	32.04	42.8691	0.380064	4.02811	1.69109	2.99345	106.115	11.6382	0.200591	0.844834	1.69768
QNX	2324-BLUE	0.515612	13.5898	15.8442	38.4231	63.4004	2.41586	3.68108	4.14739	2.8709	144.373	30.1142	0.411454	1.14657	8.62732
QQ	2324-BLUE	0.540342	19.5206	15.973	44.4257	53.5933	3.42388	3.62375	4.11081	3.96229	147.266	25.2544	0.410105	1.123	3.95891
QXDM	2324-BLUE	0.421616	12.8906	10.1988	51.4926	52.9895	1.53863	3.91601	4.65244	2.73073	139.985	23.1907	0.530427	1.32596	9.13366
RG	2324-BLUE	0.568479	19.716	15.0407	55.3925	53.78	4.28804	3.9033	10.2717	3.29461	165.687	17.7704	0.214552	1.75967	5.31836
SC1H	2324-BLUE	0.598032	8.00132	13.7632	32.475	80.8612	0.624521	3.74134	2.24444	3.09127	144.835	21.7859	0.708301	0.754072	6.68208
SCZ	2324-BLUE	0.412271	13.653	15.5484	41.6091	61.7379	0.852781	3.48356	1.98402	2.7221	141.509	24.4498	0.0961528	0.616021	3.92784
SFC	2324-BLUE	0.381162	8.69127	16.9554	26.1658	72.31	0.546028	3.5863	0.281099	2.80615	131.629	22.9012	1.20879	0.279256	19.8084
SFX	2324-BLUE	0.482835	20.1909	19.177	51.6135	52.7551	3.60061	3.76487	5.22058	3.05283	159.375	24.5239	0.220211	1.76467	1.42669
SPL	2324-BLUE	0.475555	24.8487	21.8096	50.8595	49.2163	2.88824	3.59404	2.33804	4.40216	159.957	9.6529	0.0337313	1.18703	NA
SS1H	2324-BLUE	0.389596	10.8195	16.2867	32.7653	89.9837	0.623909	4.64607	2.21458	2.82345	160.196	23.5874	0.686475	0.507989	7.69411
SS2H	2324-BLUE	0.434362	11.4997	17.0203	26.6981	97.7042	0.662527	4.70808	0.570034	2.89676	161.773	28.0748	0.902569	NA	10.369
SYH	2324-BLUE	0.545824	14.8334	12.4763	43.1629	47.6479	1.63017	3.91396	2.92398	3.26991	129.859	21.5596	0.222463	0.573965	6.67684
SZBC	2324-BLUE	0.495724	18.4619	20.9252	39.8826	48.7954	3.0341	3.78581	4.54732	3.64825	143.081	15.3951	0.21767	1.16165	NA
TRI19	2324-BLUE	0.330315	14.0987	17.6044	36.6261	62.7056	1.49726	4.3803	1.76449	3.08725	141.36	22.1743	0.502902	0.811688	8.13492
TWSJC	2324-BLUE	0.518826	12.1106	19.8545	34.1939	75.2563	1.33914	3.70659	3.67297	2.87019	152.68	23.8076	0.488828	0.501484	20.6281
TWWL	2324-BLUE	0.459762	11.5959	9.33784	52.5474	50.8628	0.955189	3.90179	5.47941	2.89802	137.446	17.4574	0.428376	1.05877	6.68995
TXZ	2324-BLUE	0.552617	16.3061	12.1534	62.981	37.5715	4.04724	3.62945	8.23566	3.4956	148.42	15.8381	0.357288	2.06496	3.55319
TYDY	2324-BLUE	0.36134	9.11841	13.117	38.814	75.155	1.90024	3.51254	3.9792	2.97124	147.962	27.2133	0.260267	1.50079	11.9381
WC4H	2324-BLUE	0.458094	21.1679	16.9635	50.8638	47.4765	3.14457	4.01225	3.9831	2.89502	149.279	10.1387	0.106704	1.42517	0.998578
WC5H	2324-BLUE	0.585218	15.3493	13.232	48.6847	59.3423	3.04847	3.52525	5.24685	3.11165	151.54	24.6921	0.443947	1.20257	5.05159
WC7H	2324-BLUE	0.44674	14.1875	10.973	45.4055	34.1091	2.22564	3.7659	6.21057	4.04346	120.921	15.6551	0.267247	1.80867	8.58209
WC8H	2324-BLUE	0.524695	12.6158	12.1474	39.5698	54.5895	0.585501	3.60367	2.12627	2.78145	128.071	17.839	0.332691	1.05096	6.68313
WC9H	2324-BLUE	0.487405	17.224	14.0438	60.5055	51.858	2.04099	3.94915	4.13474	3.49154	157.248	21.0509	0.304154	1.86405	9.79691
WNZ	2324-BLUE	0.471922	24.3972	26.9815	54.9305	84.7553	2.77168	3.80273	3.68336	4.91531	206.238	34.0329	1.17048	0.838007	4.35033
WXDH	2324-BLUE	0.457069	15.9961	17.7317	44.0931	61.6998	2.55413	3.95255	2.64043	3.14673	150.882	20.2369	0.208514	1.08232	3.81813
XBL2H	2324-BLUE	0.549245	15.603	13.9856	54.5359	61.7457	1.74674	3.46566	2.19985	NA	153.283	20.8255	0.12531	0.871011	5.30206
XC11	2324-BLUE	0.507115	12.1679	10.3787	41.0263	40.1985	2.20579	3.76362	3.5716	2.98757	116.3	6.23163	0.0880335	0.916759	1.71716
XFC	2324-BLUE	0.356533	12.9426	11.7601	50.7551	52.4716	2.06502	3.71528	4.30259	2.79943	140.812	23.5619	0.569548	1.6745	1.94281
XYZ	2324-BLUE	0.474474	15.0527	14.7791	53.5106	70.0565	2.39244	3.59599	5.32554	3.36409	168.077	20.7419	0.288909	1.14387	4.58547
YingS	2324-BLUE	0.380372	17.0527	15.4245	51.5515	61.6381	2.33929	4.21259	4.58887	2.99578	159.803	25.2136	0.449924	1.48237	5.0273
YJX	2324-BLUE	0.54626	17.9325	23.2507	43.8375	74.0898	2.09866	4.50208	3.95982	2.73336	172.404	27.2314	0.259951	0.58369	4.90276
YL1H	2324-BLUE	0.464703	15.4122	14.5662	53.0673	61.1013	1.55183	3.93623	1.99332	2.7527	153.95	22.7756	0.321506	1.67829	9.73145
YSL783	2324-BLUE	0.408209	12.827	11.9885	33.3967	33.0315	1.1266	3.84363	2.20958	3.76684	101.972	8.68471	0.250454	0.821208	2.15046
YuS	2324-BLUE	0.485098	15.2034	18.8213	36.7311	54.0106	1.90792	3.68168	2.99389	2.84413	136.194	19.2933	0.189929	0.750061	5.28561
YX1H	2324-BLUE	0.476048	12.8611	12.2855	40.4471	42.3373	2.13344	4.04362	4.8574	3.76374	122.007	17.3454	0.982621	1.41458	1.52514
YXL	2324-BLUE	0.480996	20.0292	17.165	50.9477	59.0374	3.79983	3.85769	6.87271	2.97131	164.681	26.1645	0.388304	1.1374	4.16796
YXZ	2324-BLUE	0.580254	10.388	15.4356	39.6173	52.5031	2.02818	3.80942	5.00073	2.95432	131.737	23.4225	0.599016	1.06474	11.5653
ZC102	2324-BLUE	0.430425	14.1969	11.5943	38.6367	31.235	1.67646	3.93669	2.4256	2.85293	106.061	18.5524	0.132729	1.09548	3.93681
ZC108	2324-BLUE	0.431268	12.6773	14.709	39.617	58.5527	1.92298	3.87656	3.77689	2.89962	138.032	16.148	0.0692582	1.07428	2.53736
ZC132	2324-BLUE	0.485828	8.66526	10.4794	32.9556	53.5227	NA	3.77146	1.49526	2.78528	113.675	10.0466	0.0502653	1.1317	1.72633
ZC302	2324-BLUE	0.509324	10.8044	10.9216	47.8651	60.3565	0.780302	3.45005	2.80972	2.92983	139.872	19.2615	0.353565	1.0741	2.01446
ZH1H	2324-BLUE	0.525949	16.589	20.3816	45.5233	63.7611	2.97593	4.49799	5.07307	2.94398	161.746	22.2627	0.425057	1.55887	4.03103
ZH2H	2324-BLUE	0.523377	19.2749	19.38	47.4914	64.9917	2.99474	4.12386	2.46346	3.52638	164.246	18.4977	0.257272	0.837171	8.27268
ZHDBC	2324-BLUE	0.527686	15.9248	16.9684	43.5573	59.5367	1.71377	3.7845	1.66614	2.86662	146.018	18.455	0.270955	0.67082	5.95816
ZJ	2324-BLUE	0.509024	14.563	9.84206	21.7906	13.7235	2.03727	4.42929	1.43206	3.36639	71.1841	21.5876	0.758814	0.925707	5.27146
ZMD	2324-BLUE	0.500221	16.3418	24.7162	42.061	80.3989	2.54191	3.94704	6.19392	4.28734	179.562	31.1897	0.562888	1.16722	4.7008
ZN113	2324-BLUE	0.507757	13.3411	18.0322	36.1112	65.3277	1.22847	4.79254	2.20488	3.04302	144.081	20.3156	0.354251	0.927939	1.74976
ZN117	2324-BLUE	0.485031	8.55523	15.6039	25.5614	64.5729	0.903593	3.54252	1.36793	2.7762	122.448	21.4187	0.317398	0.465165	5.2512
ZN139	2324-BLUE	0.413888	10.6162	14.7492	39.1981	67.1097	1.25542	4.41554	1.50812	3.03569	140.123	13.9623	0.24127	0.940697	4.73058
ZN902	2324-BLUE	0.560321	11.5284	10.7274	42.1251	47.6376	0.887581	4.26743	1.54374	2.80427	121.423	7.67099	0.0301906	0.749647	4.68762
ZX8H	2324-BLUE	0.497847	18.4138	19.7719	41.4584	64.0667	1.58275	3.84539	1.3431	3.02258	153.058	19.8857	0.151321	0.496389	8.49295
ZY	2324-BLUE	0.457557	16.1819	12.8136	44.5662	50.2539	2.85706	4.03438	1.84768	2.88254	133.664	21.5332	0.209119	0.860696	8.85906
ZYQ	2324-BLUE	0.545511	11.5292	11.0102	52.9066	60.8362	2.06261	3.51762	3.26035	2.74721	147.183	22.6321	0.528007	1.30565	7.70119

## Sheet: Supplementary Data 5
Supplementary Data 5. Genes exceeded the significance threshold of GWAS.
CTI	EGCG	EGC	EC	Total catechins	ECG	CG	GC	GCG	C	CAF	THB	THP	Theanine
CSS0047137	CSS0000068	CSS0000016	CSS0000002	CSS0040619	CSS0020158	CSS0017161	CSS0024545	CSS0033757	CSS0004539	CSS0036375	CSS0022141	CSS0046422	CSS0019140
CSS0047829	CSS0000201	CSS0000027	CSS0000010	CSS0039973	CSS0011996	CSS0009263	CSS0037797	CSS0043125	CSS0048506	CSS0032764	CSS0023652	CSS0032361	CSS0003538
CSS0007652	CSS0000445	CSS0000098	CSS0000023	CSS0008830	CSS0015927	CSS0043454	CSS0042202	CSS0017686	CSS0046243	CSS0000522	CSS0049821	CSS0006009	CSS0017380
CSS0017246	CSS0000574	CSS0000134	CSS0000036	CSS0044504	CSS0017947	CSS0015035	CSS0011815	CSS0010798	CSS0002761	CSS0010016	CSS0002557	CSS0015183	CSS0049821
CSS0039479	CSS0000748	CSS0000158	CSS0000081	CSS0019295	CSS0012391	CSS0006003	CSS0027882	CSS0040907	CSS0015183	CSS0038200	CSS0025853	CSS0018067	CSS0001663
CSS0047580	CSS0000768	CSS0000181	CSS0000098	CSS0020094	CSS0015035	CSS0037046	CSS0048506	CSS0011267	CSS0039309	CSS0017161	CSS0019164	CSS0042171	CSS0001461
CSS0002441	CSS0000807	CSS0000274	CSS0000110	CSS0009969	CSS0040860	CSS0009641	CSS0020346	CSS0000657	CSS0021822	CSS0049002	CSS0046085	CSS0004242	CSS0029037
CSS0041423	CSS0000835	CSS0000277	CSS0000134	CSS0020576	CSS0000325	CSS0023194	CSS0014695	CSS0007549	CSS0002604	CSS0037428	CSS0033857	CSS0039852	CSS0027129
CSS0000402	CSS0000883	CSS0000278	CSS0000139	CSS0021930	CSS0028417	CSS0025150	CSS0012644	CSS0047772	CSS0039132	CSS0026285	CSS0032751	CSS0047787	CSS0028005
CSS0008647	CSS0000985	CSS0000309	CSS0000145	CSS0036844	CSS0022577	CSS0014228	CSS0042345	CSS0039922	CSS0016989	CSS0031452	CSS0018737	CSS0011499	CSS0018472
	CSS0001030	CSS0000323	CSS0000146	CSS0025934	CSS0026966	CSS0040046	CSS0030943	CSS0027564	CSS0037721	CSS0034642	CSS0014479	CSS0038027	CSS0010765
	CSS0001115	CSS0000349	CSS0000149	CSS0012115	CSS0048400	CSS0009595	CSS0019650	CSS0023885	CSS0031024	CSS0019003	CSS0027441	CSS0030528	CSS0026992
	CSS0001122	CSS0000396	CSS0000158	CSS0009305	CSS0010595	CSS0043985	CSS0007395	CSS0039011	CSS0015207	CSS0005288	CSS0046440	CSS0029418	CSS0047265
	CSS0001225	CSS0000403	CSS0000168	CSS0048954	CSS0026780	CSS0049891	CSS0020670	CSS0039222	CSS0035902	CSS0034959	CSS0042921	CSS0030263	CSS0009825
	CSS0001271	CSS0000440	CSS0000181	CSS0049092	CSS0037138	CSS0034034	CSS0027598	CSS0013224	CSS0004241	CSS0002241	CSS0043569	CSS0037249	CSS0003715
	CSS0001305	CSS0000441	CSS0000186	CSS0007572	CSS0027405	CSS0045202	CSS0033830	CSS0006548	CSS0035868	CSS0017597	CSS0002346	CSS0022768	CSS0046107
	CSS0001501	CSS0000443	CSS0000224	CSS0040332	CSS0032734	CSS0007650	CSS0012776	CSS0048708	CSS0019502	CSS0006134	CSS0027252	CSS0033399	CSS0043911
	CSS0001622	CSS0000456	CSS0000230	CSS0022861	CSS0036136	CSS0013476	CSS0044635	CSS0049074	CSS0038309	CSS0022438	CSS0002139	CSS0046078	CSS0049689
	CSS0001800	CSS0000457	CSS0000249	CSS0045643	CSS0011508	CSS0022985	CSS0045265	CSS0033541	CSS0043590	CSS0032793	CSS0003629	CSS0033782	CSS0029985
	CSS0001908	CSS0000472	CSS0000269	CSS0001711	CSS0047583	CSS0044588	CSS0029422	CSS0042658	CSS0004952	CSS0006087	CSS0038265	CSS0026703	CSS0029372
	CSS0001966	CSS0000473	CSS0000276	CSS0029394	CSS0040568	CSS0012897	CSS0019148	CSS0035852	CSS0002467	CSS0013373	CSS0035024	CSS0027322	CSS0038052
	CSS0002008	CSS0000486	CSS0000297	CSS0029211	CSS0028166	CSS0016233	CSS0028059	CSS0005662	CSS0002462	CSS0005499	CSS0048808	CSS0041600	CSS0021356
	CSS0002113	CSS0000493	CSS0000309	CSS0015221	CSS0032335	CSS0015974	CSS0028194	CSS0003834	CSS0047663	CSS0045195	CSS0033671	CSS0041287	CSS0002860
	CSS0002160	CSS0000503	CSS0000315	CSS0020394	CSS0050288	CSS0014579	CSS0006621	CSS0021732	CSS0004584	CSS0020049	CSS0044512	CSS0016294	CSS0024888
	CSS0002251	CSS0000519	CSS0000331	CSS0014858	CSS0050525	CSS0016981	CSS0028005	CSS0025961	CSS0008056	CSS0018118	CSS0044528	CSS0045436	CSS0016564
	CSS0002325	CSS0000561	CSS0000337	CSS0011593	CSS0034034	CSS0015996	CSS0018376	CSS0042091	CSS0016962	CSS0035229	CSS0023925	CSS0039626	CSS0026007
	CSS0002398	CSS0000599	CSS0000340	CSS0036239	CSS0018397	CSS0021780	CSS0047294	CSS0000889	CSS0026162	CSS0009029	CSS0001554	CSS0014589	CSS0047701
	CSS0002574	CSS0000688	CSS0000369	CSS0020729	CSS0014580	CSS0017015	CSS0015035	CSS0014372	CSS0020238	CSS0016942	CSS0002083	CSS0050410	CSS0000698
	CSS0002683	CSS0000707	CSS0000370	CSS0024931	CSS0030235	CSS0026873	CSS0004569	CSS0023420	CSS0047368	CSS0028093	CSS0017887	CSS0008358	CSS0048621
	CSS0002740	CSS0000744	CSS0000372	CSS0032555	CSS0043642	CSS0014451	CSS0018472	CSS0010662	CSS0012068	CSS0037520	CSS0050039	CSS0016830	CSS0034377
	CSS0002983	CSS0000766	CSS0000375	CSS0030809	CSS0038001	CSS0030792	CSS0019120	CSS0024070	CSS0003302	CSS0044223	CSS0049429	CSS0033288	CSS0039251
	CSS0003003	CSS0000797	CSS0000387	CSS0020225	CSS0015563	CSS0028161	CSS0013617	CSS0031531	CSS0041600	CSS0048619	CSS0017658	CSS0005490	CSS0025961
	CSS0003076	CSS0000828	CSS0000389	CSS0043682	CSS0031587	CSS0022876	CSS0030039	CSS0010619	CSS0002699	CSS0025550	CSS0033464	CSS0034789	CSS0008417
	CSS0003182	CSS0000840	CSS0000391	CSS0007050	CSS0006885	CSS0016880	CSS0004012	CSS0041404	CSS0023472	CSS0011080	CSS0004575	CSS0050044	CSS0007315
	CSS0003305	CSS0000858	CSS0000394	CSS0004966	CSS0043553	CSS0024913	CSS0044631	CSS0034576	CSS0015548	CSS0043985	CSS0003475	CSS0033444	CSS0019151
	CSS0003325	CSS0000864	CSS0000398	CSS0000216	CSS0026332	CSS0026506	CSS0048962	CSS0012220	CSS0034851	CSS0040215	CSS0004051	CSS0020824	CSS0015862
	CSS0003415	CSS0000878	CSS0000401	CSS0021576	CSS0000754	CSS0037677	CSS0046943	CSS0004594	CSS0049146	CSS0017317	CSS0021885	CSS0030493	CSS0032899
	CSS0003829	CSS0000883	CSS0000407	CSS0009053	CSS0034793	CSS0046782	CSS0039309	CSS0016729	CSS0007211	CSS0037702	CSS0021428	CSS0017757	CSS0029418
	CSS0003839	CSS0000893	CSS0000409	CSS0017375	CSS0018017	CSS0007749	CSS0013688	CSS0005264	CSS0039415	CSS0038607	CSS0028377	CSS0029281	CSS0042488
	CSS0003921	CSS0000935	CSS0000444	CSS0028360	CSS0004436	CSS0019577	CSS0002899	CSS0017460	CSS0044460	CSS0044247	CSS0017528	CSS0050335	CSS0012295
	CSS0003938	CSS0000991	CSS0000452	CSS0022930	CSS0026594	CSS0025532	CSS0001271	CSS0017891	CSS0004557	CSS0045202	CSS0038772	CSS0002258	CSS0032878
	CSS0003950	CSS0001073	CSS0000457	CSS0019094	CSS0032517	CSS0046671	CSS0003465	CSS0047517	CSS0029741	CSS0014678	CSS0012126	CSS0040866	CSS0030439
	CSS0004007	CSS0001080	CSS0000461	CSS0017464	CSS0029917	CSS0043051	CSS0009825	CSS0046093	CSS0023742	CSS0009240	CSS0024896	CSS0013590	CSS0013679
	CSS0004064	CSS0001171	CSS0000486	CSS0035943	CSS0042740	CSS0025795	CSS0008136	CSS0026934	CSS0027115	CSS0034510	CSS0033071	CSS0013438	CSS0028691
	CSS0004115	CSS0001217	CSS0000490	CSS0029606	CSS0026926	CSS0049995	CSS0050041	CSS0041907	CSS0019535	CSS0028845	CSS0032740	CSS0024519	CSS0050311
	CSS0004129	CSS0001252	CSS0000507	CSS0035838	CSS0012362	CSS0014627	CSS0041554	CSS0005584	CSS0044141	CSS0017462	CSS0037901	CSS0035625	CSS0043618
	CSS0004130	CSS0001254	CSS0000515	CSS0042802	CSS0023250	CSS0017196	CSS0012424	CSS0008825	CSS0008000	CSS0006437	CSS0011079	CSS0020659	CSS0040847
	CSS0004138	CSS0001328	CSS0000538	CSS0031522	CSS0030811	CSS0015055	CSS0001036	CSS0031766	CSS0046242	CSS0006561	CSS0003028	CSS0009008	CSS0002733
	CSS0004205	CSS0001331	CSS0000539	CSS0027659	CSS0024037	CSS0049179	CSS0026372	CSS0009894	CSS0025408	CSS0034067	CSS0030994	CSS0007924	CSS0015036
	CSS0004217	CSS0001343	CSS0000540	CSS0026469	CSS0032680	CSS0002103	CSS0043004	CSS0043960	CSS0044879	CSS0026070	CSS0000991	CSS0031774	CSS0000220
	CSS0004296	CSS0001455	CSS0000543	CSS0011218	CSS0028107	CSS0024869	CSS0039457	CSS0029288	CSS0021618	CSS0031869	CSS0002231	CSS0040420	CSS0017525
	CSS0004472	CSS0001516	CSS0000544	CSS0026940	CSS0015308	CSS0017466	CSS0047845	CSS0008252	CSS0008387	CSS0008360	CSS0029395	CSS0011076	CSS0002167
	CSS0004487	CSS0001528	CSS0000548	CSS0043984	CSS0033061	CSS0046597	CSS0019773	CSS0002533	CSS0031774	CSS0035706	CSS0015502	CSS0009880	CSS0026640
	CSS0004775	CSS0001635	CSS0000549	CSS0046811	CSS0000024	CSS0048556	CSS0043911	CSS0049233	CSS0037667	CSS0050160	CSS0047685	CSS0005600	CSS0008051
	CSS0004883	CSS0001653	CSS0000558	CSS0018148	CSS0042718	CSS0001458	CSS0001896	CSS0030677	CSS0016175	CSS0004735	CSS0038046	CSS0042926	CSS0041216
	CSS0005171	CSS0001667	CSS0000566	CSS0017711	CSS0002403	CSS0014811	CSS0047583	CSS0034231	CSS0040384	CSS0023906	CSS0021347	CSS0009039	CSS0000389
	CSS0005351	CSS0001730	CSS0000575	CSS0003955	CSS0001888	CSS0030640	CSS0010771	CSS0000213	CSS0012082	CSS0029616	CSS0025055	CSS0049680	CSS0029260
	CSS0005802	CSS0001790	CSS0000579	CSS0021042	CSS0047368	CSS0026647	CSS0001997	CSS0015496	CSS0048351	CSS0047143	CSS0009954	CSS0032490	CSS0003914
	CSS0005818	CSS0001800	CSS0000589	CSS0048693	CSS0036202	CSS0002778	CSS0035306	CSS0024986	CSS0025168	CSS0014948	CSS0031909	CSS0031526	CSS0042801
	CSS0005937	CSS0001810	CSS0000593	CSS0029726	CSS0013658	CSS0012305	CSS0025550	CSS0015971	CSS0041891	CSS0008380	CSS0026503	CSS0013724	CSS0044164
	CSS0006259	CSS0001819	CSS0000608	CSS0006918	CSS0022311	CSS0008532	CSS0047755	CSS0020888	CSS0034572	CSS0022112	CSS0025772	CSS0028784	CSS0014474
	CSS0006381	CSS0001820	CSS0000618	CSS0034112	CSS0024672	CSS0003207	CSS0021422	CSS0011224	CSS0014703	CSS0045547	CSS0028088	CSS0035939	CSS0012740
	CSS0006514	CSS0001860	CSS0000630	CSS0014092	CSS0025606	CSS0030599	CSS0015763	CSS0021222	CSS0047208	CSS0007603	CSS0033320	CSS0006307	CSS0033702
	CSS0006537	CSS0001893	CSS0000631	CSS0013346	CSS0023892	CSS0016288	CSS0030091	CSS0034607	CSS0018925	CSS0013975	CSS0013933	CSS0003819	CSS0019095
	CSS0006572	CSS0001939	CSS0000645	CSS0026767	CSS0006344	CSS0010024	CSS0032522	CSS0038169	CSS0025829	CSS0031062	CSS0006690	CSS0042108	CSS0049551
	CSS0006827	CSS0001996	CSS0000654	CSS0041538	CSS0040006	CSS0044880	CSS0012259	CSS0042428	CSS0014099	CSS0034825	CSS0048791	CSS0019952	CSS0003116
	CSS0006848	CSS0002063	CSS0000664	CSS0018357	CSS0031183	CSS0022329	CSS0049172	CSS0017387	CSS0004519	CSS0009931	CSS0020862	CSS0036797	CSS0035428
	CSS0006855	CSS0002086	CSS0000665	CSS0027596	CSS0029767	CSS0020853	CSS0012269	CSS0014767	CSS0025206	CSS0042587	CSS0026474	CSS0022867	CSS0014031
	CSS0007130	CSS0002154	CSS0000699	CSS0044826	CSS0040517	CSS0041996	CSS0016438	CSS0028810	CSS0046150	CSS0008356	CSS0036104	CSS0018883	CSS0026631
	CSS0007301	CSS0002232	CSS0000705	CSS0050148	CSS0026991	CSS0021570	CSS0008584	CSS0041940	CSS0020365	CSS0030827	CSS0048884	CSS0043809	CSS0018135
	CSS0007338	CSS0002239	CSS0000718	CSS0022049	CSS0038328	CSS0027512	CSS0013916	CSS0014365	CSS0030302	CSS0033708	CSS0040609		CSS0050245
	CSS0007443	CSS0002251	CSS0000741	CSS0031547	CSS0027067	CSS0011220	CSS0044470	CSS0001499	CSS0045308	CSS0036998	CSS0032628		CSS0050347
	CSS0007499	CSS0002265	CSS0000742	CSS0021660	CSS0000497	CSS0023300	CSS0033610	CSS0041995	CSS0002751	CSS0048768	CSS0000485		CSS0001670
	CSS0007508	CSS0002319	CSS0000750	CSS0002853	CSS0036343	CSS0038877	CSS0018901	CSS0018060	CSS0024433	CSS0035252	CSS0003948		CSS0038497
	CSS0007603	CSS0002344	CSS0000753	CSS0011266	CSS0036566	CSS0039848	CSS0001932	CSS0044011	CSS0015117	CSS0017065	CSS0003913		CSS0043827
	CSS0007857	CSS0002383	CSS0000774	CSS0011406	CSS0036758	CSS0025696	CSS0037515	CSS0040912	CSS0034928	CSS0034958	CSS0033715		CSS0040410
	CSS0007971	CSS0002518	CSS0000785	CSS0016096	CSS0037205	CSS0044733	CSS0050435	CSS0026153	CSS0031342	CSS0010047	CSS0008592		CSS0021270
	CSS0007979	CSS0002554	CSS0000800	CSS0046601	CSS0008406	CSS0019246	CSS0022306	CSS0029307	CSS0027444	CSS0013522	CSS0031641		CSS0035521
	CSS0008217	CSS0002557	CSS0000811	CSS0015084	CSS0029233	CSS0020102	CSS0039767	CSS0044383	CSS0015965	CSS0004809	CSS0032608		CSS0044784
	CSS0008337	CSS0002565	CSS0000822	CSS0047410	CSS0046346	CSS0047742	CSS0027162	CSS0049164	CSS0020304	CSS0041351	CSS0036064		CSS0030047
	CSS0008356	CSS0002615	CSS0000828	CSS0050134	CSS0036812	CSS0020643	CSS0015392	CSS0039692	CSS0009575	CSS0039008	CSS0044990		CSS0028139
	CSS0008902	CSS0002734	CSS0000832	CSS0040622	CSS0037470	CSS0024089	CSS0015207	CSS0002678	CSS0046353	CSS0013101	CSS0003793		CSS0047984
	CSS0008920	CSS0002740	CSS0000833	CSS0026980	CSS0040054	CSS0042497	CSS0038512	CSS0047886		CSS0013335	CSS0018572		CSS0015504
	CSS0008936	CSS0002746	CSS0000838	CSS0043955	CSS0050269	CSS0022541	CSS0037082	CSS0023575		CSS0038264	CSS0025645		CSS0037992
	CSS0008982	CSS0002922	CSS0000840	CSS0018099	CSS0041907	CSS0007321	CSS0046857	CSS0028206		CSS0037763	CSS0014286		CSS0045888
	CSS0009092	CSS0002923	CSS0000855	CSS0016186	CSS0015579	CSS0036590	CSS0040740	CSS0015601		CSS0014583	CSS0026312		CSS0006240
	CSS0009095	CSS0002989	CSS0000862	CSS0024237	CSS0018608	CSS0025996	CSS0016233	CSS0032028		CSS0032787	CSS0017198		CSS0040938
	CSS0009125	CSS0003028	CSS0000864	CSS0037576	CSS0035767	CSS0023847	CSS0031289	CSS0041123		CSS0020974	CSS0005528		CSS0047576
	CSS0009283	CSS0003059	CSS0000875	CSS0011058	CSS0024023	CSS0046633	CSS0036706	CSS0023583		CSS0034994	CSS0025889		CSS0026980
	CSS0009368	CSS0003065	CSS0000878	CSS0037952	CSS0015471	CSS0012157	CSS0030191	CSS0048933		CSS0011461	CSS0025330		CSS0004612
	CSS0009374	CSS0003100	CSS0000879	CSS0050207	CSS0004056	CSS0037371	CSS0005190	CSS0015739		CSS0019381	CSS0045941		CSS0031201
	CSS0009436	CSS0003142	CSS0000887	CSS0024733	CSS0015747	CSS0002050	CSS0049258	CSS0004742		CSS0045573	CSS0026364		CSS0011709
	CSS0009541	CSS0003146	CSS0000898	CSS0019998	CSS0012768	CSS0010990	CSS0006403	CSS0033845		CSS0042369	CSS0045305		CSS0011452
	CSS0009562	CSS0003156	CSS0000901	CSS0001610	CSS0015541	CSS0018398	CSS0039162	CSS0025730		CSS0037369	CSS0037884		CSS0009643
	CSS0009688	CSS0003163	CSS0000915	CSS0050352	CSS0017198	CSS0049169	CSS0008417	CSS0038179		CSS0012770	CSS0044156		CSS0015215
	CSS0009713	CSS0003178	CSS0000919	CSS0005627	CSS0025335	CSS0030301	CSS0015789	CSS0025993		CSS0033164	CSS0006396		CSS0015104
	CSS0009741	CSS0003231	CSS0000927	CSS0023854	CSS0025042	CSS0048866	CSS0005598	CSS0038688		CSS0016065	CSS0004987		CSS0030677
	CSS0009838	CSS0003349	CSS0000935	CSS0018010	CSS0015025	CSS0021526	CSS0047960	CSS0019070		CSS0043294	CSS0021580		CSS0016811
	CSS0010141	CSS0003421	CSS0000942	CSS0005671	CSS0032234	CSS0029603	CSS0007911	CSS0033467		CSS0017253	CSS0029970		CSS0029970
	CSS0010360	CSS0003504	CSS0000956	CSS0012606	CSS0028330	CSS0015828	CSS0043553	CSS0043162		CSS0005485	CSS0016267		CSS0006981
	CSS0010403	CSS0003511	CSS0000964	CSS0017599	CSS0034915	CSS0026586	CSS0001825	CSS0013685		CSS0030744	CSS0041967		CSS0032713
	CSS0010462	CSS0003559	CSS0000968	CSS0030698	CSS0002533	CSS0044324	CSS0001373	CSS0017006		CSS0001455	CSS0007946		CSS0026946
	CSS0010467	CSS0003593	CSS0000990	CSS0024108	CSS0006017	CSS0039671	CSS0029418	CSS0042486		CSS0016687	CSS0023302		CSS0024187
	CSS0010476	CSS0003635	CSS0000995	CSS0007036	CSS0009423	CSS0008160	CSS0026632	CSS0036820		CSS0033619	CSS0013904		CSS0046223
	CSS0010520	CSS0003645	CSS0000997	CSS0017671	CSS0049726	CSS0037681	CSS0043917	CSS0039452		CSS0037539	CSS0007623		CSS0009368
	CSS0010562	CSS0003676	CSS0001008	CSS0015947	CSS0019185	CSS0030040	CSS0009170	CSS0038800		CSS0004159	CSS0012448		CSS0023244
	CSS0010697	CSS0003687	CSS0001018	CSS0009560	CSS0043716	CSS0027169	CSS0013279	CSS0011164		CSS0037468	CSS0009592		CSS0025900
	CSS0010742	CSS0003720	CSS0001020	CSS0011578	CSS0034231	CSS0007086	CSS0001641	CSS0041571		CSS0042710	CSS0046818		CSS0047926
	CSS0010799	CSS0003756	CSS0001037	CSS0024708	CSS0004899	CSS0014558	CSS0005436	CSS0005037		CSS0047049	CSS0045881		CSS0024208
	CSS0010804	CSS0003774	CSS0001055	CSS0000196	CSS0028934	CSS0007402	CSS0007154	CSS0017515		CSS0041749	CSS0014768		CSS0048422
	CSS0010952	CSS0003793	CSS0001059	CSS0028287	CSS0006234	CSS0032111	CSS0016525	CSS0047326		CSS0031572	CSS0026771		CSS0031636
	CSS0010993	CSS0003819	CSS0001070	CSS0006256	CSS0046249	CSS0013652	CSS0024429	CSS0011669		CSS0038989	CSS0034834		CSS0019314
	CSS0011129	CSS0003874	CSS0001078	CSS0014114	CSS0031785	CSS0026060	CSS0010614	CSS0029556		CSS0007973	CSS0017012		CSS0041437
	CSS0011182	CSS0003928	CSS0001080	CSS0013903	CSS0040220	CSS0000189	CSS0033675	CSS0034631		CSS0009971	CSS0013398		CSS0002514
	CSS0011476	CSS0003986	CSS0001109	CSS0043547	CSS0039913	CSS0012636	CSS0042096	CSS0047285		CSS0046269	CSS0041438		CSS0036753
	CSS0011502	CSS0004015	CSS0001125	CSS0004768	CSS0001447	CSS0042175	CSS0019025	CSS0012927		CSS0009705	CSS0049983		CSS0035517
	CSS0011503	CSS0004020	CSS0001126	CSS0017387	CSS0022545	CSS0002415	CSS0046595	CSS0038726		CSS0024820	CSS0049582		CSS0006183
	CSS0011600	CSS0004037	CSS0001133	CSS0024015	CSS0026542	CSS0038159	CSS0007871	CSS0025828		CSS0024364	CSS0036976		CSS0026339
	CSS0011631	CSS0004090	CSS0001139	CSS0047123	CSS0005667	CSS0049435	CSS0042387	CSS0021516		CSS0024150	CSS0038151		CSS0002154
	CSS0011774	CSS0004172	CSS0001149	CSS0002460	CSS0009566	CSS0037925	CSS0030469	CSS0004697		CSS0040146	CSS0010101		CSS0047742
	CSS0011799	CSS0004193	CSS0001203	CSS0026262	CSS0042021	CSS0048704	CSS0040921	CSS0045592		CSS0045876	CSS0044607		CSS0044985
	CSS0011861	CSS0004244	CSS0001217	CSS0030745	CSS0031115	CSS0032205	CSS0001191	CSS0036164		CSS0049742	CSS0010232		CSS0026610
	CSS0011862	CSS0004285	CSS0001235	CSS0009433	CSS0038191	CSS0025126	CSS0020615	CSS0028617		CSS0045966	CSS0004782		CSS0038151
	CSS0011903	CSS0004384	CSS0001241	CSS0029830	CSS0044733	CSS0018547	CSS0000814	CSS0041876		CSS0033280	CSS0026314		CSS0004782
	CSS0011955	CSS0004407	CSS0001245	CSS0010804	CSS0013348	CSS0004548	CSS0036254	CSS0040322		CSS0043818	CSS0030527		CSS0040060
	CSS0011989	CSS0004414	CSS0001266	CSS0029765	CSS0032355	CSS0024136	CSS0035127	CSS0011776		CSS0039215	CSS0036276		CSS0016167
	CSS0012466	CSS0004476	CSS0001270	CSS0037688	CSS0036079	CSS0005536	CSS0032306			CSS0047721	CSS0006748		CSS0016021
	CSS0012482	CSS0004522	CSS0001272	CSS0017970	CSS0049554	CSS0010703	CSS0045866			CSS0048994	CSS0045992		CSS0007194
	CSS0012538	CSS0004533	CSS0001304	CSS0026817	CSS0002358	CSS0014739	CSS0010840			CSS0024627	CSS0007498		CSS0021176
	CSS0012681	CSS0004573	CSS0001325	CSS0037314	CSS0043240		CSS0039453			CSS0014498	CSS0023836		CSS0022009
	CSS0012713	CSS0004634	CSS0001331	CSS0049021	CSS0011795		CSS0017525			CSS0018816	CSS0029898		CSS0023836
	CSS0013110	CSS0004710	CSS0001335	CSS0030285	CSS0043255		CSS0003787			CSS0034568	CSS0023223		CSS0016114
	CSS0013181	CSS0004741	CSS0001337	CSS0002396	CSS0006897		CSS0031404			CSS0003083	CSS0030633		CSS0020305
	CSS0013626	CSS0004765	CSS0001343	CSS0048772	CSS0025013		CSS0000306			CSS0040582	CSS0036922		CSS0028759
	CSS0013693	CSS0004766	CSS0001370	CSS0050307	CSS0013585		CSS0023667			CSS0021965	CSS0012344		CSS0008111
	CSS0014289	CSS0004799	CSS0001371	CSS0038142	CSS0017518		CSS0050197			CSS0034201	CSS0020623		CSS0036281
	CSS0014397	CSS0004834	CSS0001381	CSS0009881	CSS0034983		CSS0008608			CSS0045271	CSS0003497		CSS0038626
	CSS0014410	CSS0004956	CSS0001403	CSS0042368	CSS0046976		CSS0040434			CSS0009837	CSS0035030		CSS0006415
	CSS0014742	CSS0004963	CSS0001423	CSS0021414	CSS0043085		CSS0026640			CSS0044146	CSS0029483		CSS0006941
	CSS0014909	CSS0004968	CSS0001429	CSS0008108	CSS0018820		CSS0020471			CSS0035014	CSS0043670		CSS0014807
	CSS0014922	CSS0005020	CSS0001430	CSS0007448	CSS0011937		CSS0014642			CSS0031277	CSS0048040		CSS0020816
	CSS0014931	CSS0005097	CSS0001442	CSS0003975	CSS0001524		CSS0035437			CSS0014942	CSS0017238		CSS0002805
	CSS0015071	CSS0005139	CSS0001444	CSS0014205	CSS0014176		CSS0000050			CSS0015806	CSS0007003		CSS0001073
	CSS0015092	CSS0005144	CSS0001484	CSS0018776	CSS0014364		CSS0026845			CSS0024222	CSS0008128		CSS0035950
	CSS0015111	CSS0005154	CSS0001487	CSS0046216	CSS0016175		CSS0048243			CSS0035639	CSS0010947		CSS0015126
	CSS0015187	CSS0005155	CSS0001489	CSS0034942	CSS0006142		CSS0047368			CSS0048304	CSS0035345		CSS0022888
	CSS0015292	CSS0005259	CSS0001496	CSS0023468	CSS0026532		CSS0030026			CSS0047904	CSS0022596		CSS0019883
	CSS0015416	CSS0005269	CSS0001497	CSS0005194	CSS0043670		CSS0030171			CSS0046633	CSS0035853		CSS0007903
	CSS0015485	CSS0005299	CSS0001524	CSS0030571	CSS0017840		CSS0028841			CSS0008698	CSS0048128		CSS0038696
	CSS0015568	CSS0005336	CSS0001546	CSS0004114	CSS0046941		CSS0037384			CSS0040028	CSS0034162		CSS0033244
	CSS0015651	CSS0005385	CSS0001548	CSS0007457	CSS0047161		CSS0005676			CSS0048354	CSS0006529		CSS0005600
	CSS0015750	CSS0005423	CSS0001553	CSS0032022	CSS0033868		CSS0017739			CSS0045209	CSS0000542		CSS0002726
	CSS0015809	CSS0005438	CSS0001556	CSS0001974	CSS0040893		CSS0048694			CSS0048702	CSS0025932		CSS0026568
	CSS0015865	CSS0005451	CSS0001585	CSS0028411	CSS0011409		CSS0036214			CSS0034986	CSS0010631		CSS0035713
	CSS0015973	CSS0005458	CSS0001598	CSS0042894	CSS0042180		CSS0029730			CSS0002783	CSS0008567		CSS0000681
	CSS0016103	CSS0005461	CSS0001600	CSS0017881	CSS0030830		CSS0008924			CSS0031403	CSS0035116		CSS0034562
	CSS0016199	CSS0005465	CSS0001605	CSS0050223	CSS0022653		CSS0040718			CSS0001291	CSS0028391		CSS0029236
	CSS0016201	CSS0005532	CSS0001613	CSS0019011	CSS0042880		CSS0046592			CSS0013178	CSS0036882		CSS0029375
	CSS0016261	CSS0005591	CSS0001627	CSS0025060	CSS0040202		CSS0036787			CSS0037562	CSS0009525		CSS0015560
	CSS0016277	CSS0005608	CSS0001645	CSS0017541	CSS0009253		CSS0006802			CSS0004223	CSS0034871		CSS0038655
	CSS0016349	CSS0005610	CSS0001653	CSS0022855	CSS0036385		CSS0040729			CSS0031684	CSS0038405		CSS0000009
	CSS0016471	CSS0005630	CSS0001657	CSS0048908	CSS0023849		CSS0021851			CSS0043811	CSS0012494		CSS0016828
	CSS0016544	CSS0005654	CSS0001668	CSS0045248	CSS0025407		CSS0036935			CSS0007101	CSS0035504		CSS0033088
	CSS0016606	CSS0005673	CSS0001670	CSS0026666	CSS0021163		CSS0002126			CSS0040604	CSS0050280		CSS0022933
	CSS0016692	CSS0005674	CSS0001697	CSS0029547	CSS0029591		CSS0032904			CSS0013994	CSS0029375		CSS0028538
	CSS0016781	CSS0005700	CSS0001702	CSS0036805	CSS0036751		CSS0020222			CSS0047077	CSS0010426		CSS0011631
	CSS0016906	CSS0005733	CSS0001734	CSS0007916	CSS0006160		CSS0031382			CSS0020120	CSS0032718		CSS0001516
	CSS0017059	CSS0005809	CSS0001737	CSS0049112	CSS0038014		CSS0032070			CSS0029405	CSS0048855		CSS0015007
	CSS0017183	CSS0005812	CSS0001743	CSS0037115	CSS0004745		CSS0014805			CSS0003371	CSS0018996		CSS0037013
	CSS0017246	CSS0005909	CSS0001746	CSS0036743	CSS0001835		CSS0010893			CSS0048528	CSS0025429		CSS0023334
	CSS0017268	CSS0006009	CSS0001754	CSS0001701	CSS0010590		CSS0035885			CSS0004007	CSS0035209		CSS0047394
	CSS0017350	CSS0006065	CSS0001768	CSS0047101	CSS0036800		CSS0041491			CSS0001867	CSS0039328		CSS0028926
	CSS0017445	CSS0006129	CSS0001775	CSS0025201	CSS0038405		CSS0034958			CSS0012050	CSS0016408		CSS0028286
	CSS0017501	CSS0006150	CSS0001790	CSS0023471	CSS0017219		CSS0044687			CSS0028078	CSS0029010		CSS0028680
	CSS0017554	CSS0006203	CSS0001796	CSS0017006	CSS0014675		CSS0018036			CSS0033769	CSS0007489		CSS0040877
	CSS0017632	CSS0006217	CSS0001804	CSS0009220	CSS0040808		CSS0031003			CSS0030739	CSS0003837		CSS0036605
	CSS0017795	CSS0006231	CSS0001810	CSS0034403	CSS0037222		CSS0038328			CSS0025790	CSS0009949		CSS0032907
	CSS0017832	CSS0006245	CSS0001811	CSS0013961	CSS0039054		CSS0037905			CSS0031790	CSS0022077		CSS0030036
	CSS0017845	CSS0006293	CSS0001812	CSS0008920	CSS0022711		CSS0050513			CSS0029204	CSS0020354		CSS0002881
	CSS0017975	CSS0006427	CSS0001813	CSS0038885	CSS0002162		CSS0017702			CSS0041195	CSS0021763		CSS0046986
	CSS0018042	CSS0006477	CSS0001823	CSS0014630	CSS0015428		CSS0036343			CSS0002773	CSS0018595		CSS0035575
	CSS0018194	CSS0006497	CSS0001828	CSS0010835	CSS0036820		CSS0018135			CSS0036035	CSS0016238		CSS0048385
	CSS0018251	CSS0006660	CSS0001847	CSS0029773	CSS0008213		CSS0024479			CSS0038501	CSS0006751		CSS0048822
	CSS0018285	CSS0006665	CSS0001858	CSS0004681	CSS0049585		CSS0044416			CSS0001801	CSS0014132		CSS0029550
	CSS0018512	CSS0006703	CSS0001860	CSS0012878	CSS0028952		CSS0010880			CSS0048160	CSS0035190		CSS0031464
	CSS0018687	CSS0006731	CSS0001866	CSS0000020	CSS0045308		CSS0029697			CSS0017090	CSS0002742		CSS0032666
	CSS0018769	CSS0006739	CSS0001875	CSS0035990	CSS0032367		CSS0012195			CSS0043069	CSS0005159		CSS0048218
	CSS0018780	CSS0006931	CSS0001895	CSS0018367	CSS0049303		CSS0044933			CSS0029352	CSS0031714		CSS0002742
	CSS0018944	CSS0007034	CSS0001900	CSS0031253	CSS0006781		CSS0047752			CSS0049268	CSS0012011		CSS0044810
	CSS0018951	CSS0007039	CSS0001901	CSS0047927	CSS0002150		CSS0021425			CSS0048943	CSS0032089		CSS0036797
	CSS0018968	CSS0007056	CSS0001917	CSS0022753	CSS0003136		CSS0010303			CSS0034723	CSS0022437		CSS0000152
	CSS0019303	CSS0007059	CSS0001921	CSS0031421	CSS0020075		CSS0044518			CSS0020763	CSS0048681		CSS0045028
	CSS0019342	CSS0007130	CSS0001927	CSS0002129	CSS0004701		CSS0021086			CSS0001827	CSS0030850		CSS0000898
	CSS0019368	CSS0007147	CSS0001930	CSS0022409	CSS0023900		CSS0036159			CSS0050212	CSS0047016		CSS0016501
	CSS0019436	CSS0007188	CSS0001953	CSS0030456	CSS0012392		CSS0026977			CSS0013281	CSS0000706		CSS0026853
	CSS0019481	CSS0007262	CSS0001958	CSS0030749	CSS0001528		CSS0048071			CSS0006422	CSS0012956		CSS0028698
	CSS0019522	CSS0007379	CSS0001959	CSS0023012	CSS0020241		CSS0034414			CSS0040353	CSS0018452		CSS0032210
	CSS0019525	CSS0007424	CSS0001965	CSS0000822	CSS0014193		CSS0006486			CSS0049599	CSS0027611		CSS0002196
	CSS0019610	CSS0007443	CSS0001966	CSS0046816	CSS0010473		CSS0009295			CSS0005661	CSS0044026		CSS0039847
	CSS0019618	CSS0007541	CSS0001990	CSS0037327	CSS0036056		CSS0027752			CSS0023829	CSS0036327		CSS0009925
	CSS0019632	CSS0007579	CSS0001997	CSS0027286	CSS0011669		CSS0017460			CSS0039134			CSS0023604
	CSS0019648	CSS0007593	CSS0001999	CSS0020114	CSS0024433		CSS0005109			CSS0046981
	CSS0019688	CSS0007652	CSS0002003	CSS0001568	CSS0002979		CSS0004512			CSS0033744
	CSS0019742	CSS0007688	CSS0002011	CSS0035605	CSS0008276		CSS0048419			CSS0010260
	CSS0019819	CSS0007706	CSS0002022	CSS0033661	CSS0027678		CSS0031726			CSS0032253
	CSS0019822	CSS0007732	CSS0002024	CSS0006701	CSS0016590		CSS0040075			CSS0042509
	CSS0019825	CSS0007743	CSS0002037	CSS0009547	CSS0033381		CSS0031138			CSS0021479
	CSS0019871	CSS0007781	CSS0002045	CSS0028671	CSS0007015		CSS0041956			CSS0002015
	CSS0020016	CSS0007784	CSS0002057	CSS0035312	CSS0029398		CSS0011931			CSS0039082
	CSS0020072	CSS0007844	CSS0002063	CSS0014939	CSS0017079		CSS0021662			CSS0039116
	CSS0020270	CSS0007855	CSS0002084	CSS0048792	CSS0007074		CSS0037009			CSS0032300
	CSS0020294	CSS0007857	CSS0002089	CSS0049066	CSS0000921		CSS0048924			CSS0046559
	CSS0020373	CSS0007891	CSS0002091	CSS0046212	CSS0046912		CSS0015579			CSS0038415
	CSS0020638	CSS0007899	CSS0002093	CSS0036394	CSS0000219		CSS0035767			CSS0004545
	CSS0020675	CSS0007903	CSS0002099	CSS0001972	CSS0038331		CSS0033015			CSS0032216
	CSS0020693	CSS0007961	CSS0002105	CSS0014014	CSS0016031		CSS0026448			CSS0000345
	CSS0020994	CSS0007971	CSS0002120	CSS0029431	CSS0008040		CSS0006242			CSS0035522
	CSS0021146	CSS0007986	CSS0002127	CSS0041674	CSS0008428		CSS0023695			CSS0002507
	CSS0021202	CSS0007991	CSS0002128	CSS0009736			CSS0046466			CSS0027539
	CSS0021348	CSS0008045	CSS0002132	CSS0014969			CSS0024784			CSS0002877
	CSS0021599	CSS0008048	CSS0002138	CSS0033688			CSS0004871			CSS0042950
	CSS0021720	CSS0008116	CSS0002144	CSS0034090			CSS0015567			CSS0041714
	CSS0021724	CSS0008153	CSS0002146	CSS0039219			CSS0020347			CSS0003745
	CSS0021780	CSS0008201	CSS0002149	CSS0030445			CSS0019153			CSS0004077
	CSS0021936	CSS0008268	CSS0002150	CSS0044367			CSS0013736			CSS0041129
	CSS0022089	CSS0008275	CSS0002151	CSS0015424			CSS0048370
	CSS0022168	CSS0008308	CSS0002181	CSS0016701			CSS0035080
	CSS0022250	CSS0008363	CSS0002196	CSS0012744			CSS0034996
	CSS0022406	CSS0008382	CSS0002197	CSS0049580			CSS0042365
	CSS0022443	CSS0008405	CSS0002202	CSS0006847			CSS0010383
	CSS0022690	CSS0008414	CSS0002210	CSS0035616			CSS0044053
	CSS0022759	CSS0008417	CSS0002220	CSS0013363			CSS0025437
	CSS0022845	CSS0008455	CSS0002230	CSS0002525			CSS0000913
	CSS0023028	CSS0008458	CSS0002233	CSS0039758			CSS0037400
	CSS0023060	CSS0008528	CSS0002236	CSS0025308			CSS0025598
	CSS0023076	CSS0008549	CSS0002238	CSS0040978			CSS0019068
	CSS0023127	CSS0008557	CSS0002239	CSS0017144			CSS0013890
	CSS0023198	CSS0008579	CSS0002241	CSS0047847			CSS0000987
	CSS0023201	CSS0008627	CSS0002251	CSS0047433			CSS0047441
	CSS0023400	CSS0008646	CSS0002255	CSS0008315			CSS0049134
	CSS0023422	CSS0008664	CSS0002265	CSS0038137			CSS0001853
	CSS0023470	CSS0008698	CSS0002266	CSS0008224			CSS0023472
	CSS0023833	CSS0008798	CSS0002272	CSS0004528			CSS0024795
	CSS0023912	CSS0008823	CSS0002281				CSS0041553
	CSS0023916	CSS0008869	CSS0002290				CSS0007955
	CSS0024075	CSS0008872	CSS0002292				CSS0027665
	CSS0024082	CSS0008909	CSS0002303				CSS0016811
	CSS0024126	CSS0008951	CSS0002307				CSS0028227
	CSS0024178	CSS0008999	CSS0002317				CSS0014779
	CSS0024208	CSS0009057	CSS0002319				CSS0014730
	CSS0024225	CSS0009124	CSS0002335				CSS0007410
	CSS0024261	CSS0009128	CSS0002339				CSS0006234
	CSS0024319	CSS0009247	CSS0002344				CSS0005529
	CSS0024412	CSS0009265	CSS0002355				CSS0030772
	CSS0024417	CSS0009267	CSS0002361				CSS0028434
	CSS0024478	CSS0009316	CSS0002371				CSS0032713
	CSS0024553	CSS0009331	CSS0002379				CSS0003677
	CSS0024562	CSS0009346	CSS0002383				CSS0039737
	CSS0024709	CSS0009378	CSS0002417				CSS0002275
	CSS0024766	CSS0009405	CSS0002422				CSS0000584
	CSS0024775	CSS0009419	CSS0002430				CSS0027606
	CSS0024958	CSS0009450	CSS0002441				CSS0006628
	CSS0025071	CSS0009461	CSS0002450				CSS0048333
	CSS0025234	CSS0009533	CSS0002459				CSS0045802
	CSS0025644	CSS0009535	CSS0002488				CSS0043668
	CSS0025795	CSS0009551	CSS0002494				CSS0013172
	CSS0026218	CSS0009585	CSS0002503				CSS0036709
	CSS0026575	CSS0009795	CSS0002505				CSS0003100
	CSS0026616	CSS0009862	CSS0002507				CSS0028735
	CSS0026823	CSS0009867	CSS0002542				CSS0026542
	CSS0026839	CSS0010015	CSS0002550				CSS0012603
	CSS0026982	CSS0010036	CSS0002554				CSS0036934
	CSS0027151	CSS0010146	CSS0002557				CSS0018973
	CSS0027152	CSS0010181	CSS0002565				CSS0047926
	CSS0027291	CSS0010216	CSS0002573				CSS0009803
	CSS0027427	CSS0010250	CSS0002583				CSS0044584
	CSS0027476	CSS0010266	CSS0002584				CSS0020710
	CSS0027539	CSS0010272	CSS0002607				CSS0011553
	CSS0027574	CSS0010313	CSS0002615				CSS0014253
	CSS0027630	CSS0010428	CSS0002620				CSS0021563
	CSS0027646	CSS0010491	CSS0002648				CSS0028718
	CSS0027687	CSS0010510	CSS0002660				CSS0008432
	CSS0028248	CSS0010561	CSS0002666				CSS0011444
	CSS0028266	CSS0010592	CSS0002676				CSS0013937
	CSS0028283	CSS0010618	CSS0002678				CSS0044316
	CSS0028360	CSS0010620	CSS0002685				CSS0033302
	CSS0028476	CSS0010678	CSS0002687				CSS0046839
	CSS0028512	CSS0010691	CSS0002707				CSS0003710
	CSS0028585	CSS0010702	CSS0002716				CSS0041452
	CSS0028850	CSS0010710	CSS0002718				CSS0006447
	CSS0028852	CSS0010726	CSS0002734				CSS0044661
	CSS0028918	CSS0010750	CSS0002736				CSS0038361
	CSS0029162	CSS0010760	CSS0002741				CSS0046613
	CSS0029291	CSS0010861	CSS0002756				CSS0044733
	CSS0029319	CSS0010904	CSS0002758				CSS0012200
	CSS0029581	CSS0010905	CSS0002775				CSS0035848
	CSS0029694	CSS0010917	CSS0002805				CSS0028647
	CSS0029730	CSS0010932	CSS0002810				CSS0043818
	CSS0029864	CSS0010939	CSS0002812				CSS0011554
	CSS0029890	CSS0011015	CSS0002833				CSS0047763
	CSS0029998	CSS0011048	CSS0002844				CSS0009382
	CSS0030051	CSS0011065	CSS0002868				CSS0029867
	CSS0030109	CSS0011100	CSS0002869				CSS0026950
	CSS0030166	CSS0011132	CSS0002871				CSS0038215
	CSS0030241	CSS0011241	CSS0002875				CSS0018527
	CSS0030340	CSS0011261	CSS0002887				CSS0021139
	CSS0030616	CSS0011275	CSS0002912				CSS0026876
	CSS0030671	CSS0011286	CSS0002922				CSS0007636
	CSS0030808	CSS0011483	CSS0002923				CSS0040132
	CSS0030849	CSS0011503	CSS0002936				CSS0016077
	CSS0031258	CSS0011511	CSS0002942				CSS0043240
	CSS0031355	CSS0011536	CSS0002951				CSS0043255
	CSS0031380	CSS0011579	CSS0002960				CSS0016893
	CSS0031591	CSS0011648	CSS0002974				CSS0037368
	CSS0031608	CSS0011650	CSS0002975				CSS0040163
	CSS0031688	CSS0011666	CSS0002985				CSS0038281
	CSS0031695	CSS0011682	CSS0002992				CSS0034315
	CSS0031725	CSS0011762	CSS0002998				CSS0044992
	CSS0031925	CSS0011795	CSS0003019				CSS0044774
	CSS0031948	CSS0011830	CSS0003027				CSS0020447
	CSS0031980	CSS0011843	CSS0003049				CSS0004604
	CSS0032078	CSS0011885	CSS0003062				CSS0012577
	CSS0032097	CSS0012013	CSS0003079				CSS0003019
	CSS0032133	CSS0012029	CSS0003092				CSS0038189
	CSS0032150	CSS0012038	CSS0003124				CSS0024365
	CSS0032197	CSS0012050	CSS0003128				CSS0002821
	CSS0032238	CSS0012064	CSS0003133				CSS0008403
	CSS0032370	CSS0012072	CSS0003142				CSS0041140
	CSS0032387	CSS0012084	CSS0003155				CSS0011427
	CSS0032506	CSS0012117	CSS0003156				CSS0050446
	CSS0032583	CSS0012123	CSS0003163				CSS0000003
	CSS0032590	CSS0012171	CSS0003167				CSS0040024
	CSS0032727	CSS0012199	CSS0003169				CSS0019828
	CSS0032777	CSS0012247	CSS0003175				CSS0040085
	CSS0032783	CSS0012296	CSS0003183				CSS0037667
	CSS0033027	CSS0012410	CSS0003195				CSS0030790
	CSS0033076	CSS0012434	CSS0003198				CSS0016175
	CSS0033094	CSS0012482	CSS0003224				CSS0015021
	CSS0033277	CSS0012494	CSS0003231				CSS0035664
	CSS0033472	CSS0012555	CSS0003232				CSS0007332
	CSS0033498	CSS0012561	CSS0003248				CSS0000838
	CSS0033505	CSS0012613	CSS0003281				CSS0045965
	CSS0033532	CSS0012669	CSS0003287				CSS0006866
	CSS0033577	CSS0012689	CSS0003293				CSS0045747
	CSS0033579	CSS0012701	CSS0003311				CSS0022988
	CSS0033692	CSS0012797	CSS0003342				CSS0035657
	CSS0033891	CSS0012868	CSS0003366				CSS0040499
	CSS0033918	CSS0012870	CSS0003369				CSS0043921
	CSS0033982	CSS0012872	CSS0003371				CSS0020274
	CSS0033996	CSS0012903	CSS0003380				CSS0026062
	CSS0034141	CSS0013008	CSS0003382				CSS0033379
	CSS0034314	CSS0013078	CSS0003383				CSS0012002
	CSS0034813	CSS0013102	CSS0003392				CSS0015601
	CSS0034979	CSS0013106	CSS0003395				CSS0049520
	CSS0035208	CSS0013119	CSS0003421				CSS0009890
	CSS0035298	CSS0013138	CSS0003422				CSS0005589
	CSS0035364	CSS0013147	CSS0003429				CSS0026664
	CSS0035553	CSS0013199	CSS0003459				CSS0024560
	CSS0035577	CSS0013256	CSS0003482				CSS0042258
	CSS0035591	CSS0013267	CSS0003483				CSS0011892
	CSS0035610	CSS0013303	CSS0003493				CSS0027802
	CSS0035633	CSS0013321	CSS0003504				CSS0033657
	CSS0035701	CSS0013351	CSS0003511				CSS0028976
	CSS0035885	CSS0013377	CSS0003535				CSS0020990
	CSS0035927	CSS0013469	CSS0003542				CSS0041103
	CSS0036024	CSS0013472	CSS0003553				CSS0034228
	CSS0036324	CSS0013516	CSS0003563				CSS0022962
	CSS0036400	CSS0013555	CSS0003593				CSS0013711
	CSS0036511	CSS0013559	CSS0003619				CSS0044429
	CSS0036514	CSS0013576	CSS0003628				CSS0001264
	CSS0036551	CSS0013621	CSS0003648				CSS0008486
	CSS0036603	CSS0013636	CSS0003653				CSS0033432
	CSS0036730	CSS0013713	CSS0003658				CSS0043740
	CSS0036745	CSS0013725	CSS0003690				CSS0025932
	CSS0036778	CSS0013861	CSS0003705				CSS0027272
	CSS0036813	CSS0013880	CSS0003706				CSS0025228
	CSS0036821	CSS0013930	CSS0003727				CSS0017651
	CSS0036973	CSS0013988	CSS0003728				CSS0007238
	CSS0037044	CSS0014027	CSS0003733				CSS0029560
	CSS0037058	CSS0014036	CSS0003740				CSS0030416
	CSS0037114	CSS0014094	CSS0003756				CSS0014374
	CSS0037221	CSS0014123	CSS0003765				CSS0040834
	CSS0037311	CSS0014146	CSS0003774				CSS0012582
	CSS0037407	CSS0014164	CSS0003778				CSS0006595
	CSS0037573	CSS0014194	CSS0003782				CSS0042144
	CSS0037642	CSS0014236	CSS0003795				CSS0036285
	CSS0037911	CSS0014265	CSS0003814				CSS0042841
	CSS0038012	CSS0014288	CSS0003819				CSS0015893
	CSS0038016	CSS0014294	CSS0003824				CSS0027953
	CSS0038035	CSS0014440	CSS0003827				CSS0009134
	CSS0038147	CSS0014452	CSS0003828				CSS0005600
	CSS0038576	CSS0014521	CSS0003845				CSS0048984
	CSS0038644	CSS0014523	CSS0003846				CSS0022498
	CSS0038670	CSS0014552	CSS0003874				CSS0004550
	CSS0038743	CSS0014609	CSS0003887				CSS0009038
	CSS0038973	CSS0014647	CSS0003918				CSS0035061
	CSS0038978	CSS0014709	CSS0003928				CSS0047284
	CSS0039065	CSS0014741	CSS0003946				CSS0026591
	CSS0039310	CSS0014757	CSS0003992				CSS0020078
	CSS0039416	CSS0014766	CSS0003993				CSS0041665
	CSS0039431	CSS0014795	CSS0003997				CSS0037176
	CSS0039435	CSS0014809	CSS0004003				CSS0001835
	CSS0039479	CSS0014876	CSS0004014				CSS0015284
	CSS0039582	CSS0014909	CSS0004015				CSS0028235
	CSS0040012	CSS0014914	CSS0004016				CSS0020871
	CSS0040028	CSS0014930	CSS0004022				CSS0012701
	CSS0040136	CSS0015097	CSS0004029				CSS0007896
	CSS0040147	CSS0015129	CSS0004068				CSS0037532
	CSS0040257	CSS0015138	CSS0004072				CSS0003529
	CSS0040270	CSS0015187	CSS0004074				CSS0018421
	CSS0040397	CSS0015215	CSS0004079				CSS0014675
	CSS0040406	CSS0015261	CSS0004095				CSS0039978
	CSS0040601	CSS0015271	CSS0004097				CSS0029468
	CSS0040718	CSS0015403	CSS0004099				CSS0031313
	CSS0040794	CSS0015410	CSS0004102				CSS0040633
	CSS0040915	CSS0015459	CSS0004106				CSS0039103
	CSS0041062	CSS0015523	CSS0004115				CSS0039054
	CSS0041182	CSS0015565	CSS0004122				CSS0047551
	CSS0041204	CSS0015619	CSS0004130				CSS0026662
	CSS0041301	CSS0015621	CSS0004152				CSS0044576
	CSS0041318	CSS0015626	CSS0004156				CSS0006972
	CSS0041390	CSS0015649	CSS0004166				CSS0008213
	CSS0041395	CSS0015661	CSS0004173				CSS0019354
	CSS0041398	CSS0015724	CSS0004191				CSS0011955
	CSS0041453	CSS0015726	CSS0004193				CSS0006990
	CSS0041560	CSS0015736	CSS0004195				CSS0036400
	CSS0041635	CSS0015750	CSS0004196				CSS0021596
	CSS0041645	CSS0015800	CSS0004201				CSS0013266
	CSS0041770	CSS0015819	CSS0004215				CSS0017558
	CSS0041784	CSS0015838	CSS0004236				CSS0033321
	CSS0041786	CSS0015900	CSS0004243				CSS0045153
	CSS0041841	CSS0015903	CSS0004285				CSS0045308
	CSS0041853	CSS0015921	CSS0004306				CSS0024505
	CSS0041999	CSS0015946	CSS0004328				CSS0041442
	CSS0042150	CSS0015978	CSS0004330				CSS0002553
	CSS0042202	CSS0015994	CSS0004341				CSS0002285
	CSS0042288	CSS0016023	CSS0004346				CSS0044552
	CSS0042951	CSS0016102	CSS0004361				CSS0046672
	CSS0043076	CSS0016127	CSS0004366				CSS0049449
	CSS0043108	CSS0016152	CSS0004368				CSS0014651
	CSS0043167	CSS0016190	CSS0004373				CSS0036700
	CSS0043370	CSS0016201	CSS0004376				CSS0028965
	CSS0043552	CSS0016262	CSS0004395				CSS0023900
	CSS0043595	CSS0016277	CSS0004403				CSS0028433
	CSS0043596	CSS0016281	CSS0004407				CSS0024957
	CSS0043605	CSS0016288	CSS0004414				CSS0038222
	CSS0043751	CSS0016310	CSS0004417				CSS0013466
	CSS0043782	CSS0016329	CSS0004421				CSS0028926
	CSS0043893	CSS0016384	CSS0004425				CSS0006371
	CSS0043977	CSS0016433	CSS0004426				CSS0024924
	CSS0044003	CSS0016475	CSS0004468				CSS0028680
	CSS0044088	CSS0016510	CSS0004476				CSS0013609
	CSS0044094	CSS0016528	CSS0004482				CSS0010069
	CSS0044170	CSS0016547	CSS0004489				CSS0023731
	CSS0044260	CSS0016608	CSS0004497				CSS0001279
	CSS0044303	CSS0016651	CSS0004499				CSS0042603
	CSS0044360	CSS0016670	CSS0004507				CSS0017220
	CSS0044395	CSS0016685	CSS0004527				CSS0032019
	CSS0044433	CSS0016745	CSS0004528				CSS0044935
	CSS0044491	CSS0016775	CSS0004529				CSS0024433
	CSS0044509	CSS0016816	CSS0004547				CSS0007648
	CSS0044543	CSS0016822	CSS0004562				CSS0028476
	CSS0044700	CSS0016827	CSS0004563				CSS0040988
	CSS0044956	CSS0016838	CSS0004567				CSS0029459
	CSS0044991	CSS0016891	CSS0004568				CSS0002031
	CSS0045115	CSS0016927	CSS0004573				CSS0018713
	CSS0045117	CSS0017017	CSS0004580				CSS0049699
	CSS0045208	CSS0017023	CSS0004607				CSS0047062
	CSS0045324	CSS0017041	CSS0004620				CSS0026120
	CSS0045472	CSS0017042	CSS0004623				CSS0049723
	CSS0045508	CSS0017059	CSS0004634				CSS0003362
	CSS0045512	CSS0017242	CSS0004640				CSS0029335
	CSS0045604	CSS0017258	CSS0004668				CSS0044763
	CSS0045650	CSS0017330	CSS0004675				CSS0009104
	CSS0045775	CSS0017341	CSS0004681				CSS0025329
	CSS0045850	CSS0017417	CSS0004702				CSS0006827
	CSS0045899	CSS0017432	CSS0004704				CSS0034791
	CSS0045921	CSS0017521	CSS0004706				CSS0036797
	CSS0046024	CSS0017557	CSS0004710				CSS0043825
	CSS0046106	CSS0017574	CSS0004726				CSS0017079
	CSS0046295	CSS0017582	CSS0004735				CSS0036858
	CSS0046454	CSS0017614	CSS0004756				CSS0008957
	CSS0046693	CSS0017617	CSS0004760				CSS0012182
	CSS0046725	CSS0017698	CSS0004766				CSS0027635
	CSS0046991	CSS0017726	CSS0004777				CSS0034616
	CSS0047224	CSS0017749	CSS0004784				CSS0042505
	CSS0047420	CSS0017795	CSS0004790				CSS0045306
	CSS0047427	CSS0017797	CSS0004792				CSS0009575
	CSS0047450	CSS0017820	CSS0004820				CSS0008344
	CSS0047506	CSS0017839	CSS0004823				CSS0039625
	CSS0047580	CSS0017846	CSS0004829				CSS0029523
	CSS0047775	CSS0017847	CSS0004834				CSS0021680
	CSS0047785	CSS0017897	CSS0004835				CSS0029977
	CSS0047829	CSS0017923	CSS0004856				CSS0046579
	CSS0047853	CSS0017944	CSS0004883				CSS0007664
	CSS0047907	CSS0017958	CSS0004884				CSS0019953
	CSS0047952	CSS0018029	CSS0004912				CSS0020830
	CSS0047997	CSS0018036	CSS0004917				CSS0038952
	CSS0048062	CSS0018071	CSS0004919				CSS0050225
	CSS0048210	CSS0018081	CSS0004942				CSS0048482
	CSS0048419	CSS0018135	CSS0004948				CSS0019845
	CSS0048590	CSS0018206	CSS0004954				CSS0010572
	CSS0048595	CSS0018213	CSS0004956				CSS0033929
	CSS0048651	CSS0018229	CSS0004963				CSS0043459
	CSS0048691	CSS0018244	CSS0004971				CSS0032419
	CSS0048832	CSS0018254	CSS0004979				CSS0009936
	CSS0049026	CSS0018270	CSS0005003				CSS0038105
	CSS0049148	CSS0018280	CSS0005028				CSS0037417
	CSS0049238	CSS0018319	CSS0005030				CSS0049484
	CSS0049273	CSS0018394	CSS0005058				CSS0012324
	CSS0049355	CSS0018420	CSS0005062				CSS0021474
	CSS0049372	CSS0018452	CSS0005095				CSS0001988
	CSS0049534	CSS0018467	CSS0005105				CSS0026331
	CSS0049546	CSS0018472	CSS0005127				CSS0010112
	CSS0049562	CSS0018480	CSS0005136				CSS0036076
	CSS0049654	CSS0018518	CSS0005139				CSS0009282
	CSS0049739	CSS0018527	CSS0005143
	CSS0049894	CSS0018548	CSS0005144
	CSS0049982	CSS0018651	CSS0005152
	CSS0050254	CSS0018665	CSS0005171
	CSS0050338	CSS0018733	CSS0005180
	CSS0050389	CSS0018735	CSS0005187
	CSS0050401	CSS0018742	CSS0005193
	CSS0050441	CSS0018767	CSS0005197
	CSS0050449	CSS0018793	CSS0005201
		CSS0018874	CSS0005206
		CSS0018898	CSS0005210
		CSS0018969	CSS0005212
		CSS0018994	CSS0005221
		CSS0018995	CSS0005222
		CSS0018996	CSS0005230
		CSS0019031	CSS0005250
		CSS0019048	CSS0005259
		CSS0019130	CSS0005271
		CSS0019145	CSS0005278
		CSS0019177	CSS0005289
		CSS0019188	CSS0005292
		CSS0019220	CSS0005316
		CSS0019273	CSS0005327
		CSS0019275	CSS0005332
		CSS0019331	CSS0005339
		CSS0019360	CSS0005376
		CSS0019391	CSS0005385
		CSS0019461	CSS0005390
		CSS0019469	CSS0005404
		CSS0019501	CSS0005420
		CSS0019508	CSS0005423
		CSS0019522	CSS0005425
		CSS0019530	CSS0005430
		CSS0019553	CSS0005438
		CSS0019573	CSS0005440
		CSS0019600	CSS0005443
		CSS0019603	CSS0005445
		CSS0019632	CSS0005451
		CSS0019658	CSS0005458
		CSS0019668	CSS0005463
		CSS0019875	CSS0005464
		CSS0019946	CSS0005465
		CSS0019957	CSS0005466
		CSS0019983	CSS0005474
		CSS0019994	CSS0005483
		CSS0020028	CSS0005489
		CSS0020087	CSS0005492
		CSS0020116	CSS0005494
		CSS0020180	CSS0005495
		CSS0020202	CSS0005509
		CSS0020235	CSS0005513
		CSS0020241	CSS0005521
		CSS0020423	CSS0005523
		CSS0020462	CSS0005561
		CSS0020474	CSS0005575
		CSS0020573	CSS0005591
		CSS0020575	CSS0005608
		CSS0020580	CSS0005615
		CSS0020582	CSS0005661
		CSS0020619	CSS0005668
		CSS0020628	CSS0005671
		CSS0020689	CSS0005673
		CSS0020880	CSS0005684
		CSS0020885	CSS0005687
		CSS0020894	CSS0005724
		CSS0020911	CSS0005740
		CSS0020981	CSS0005741
		CSS0020999	CSS0005757
		CSS0021039	CSS0005770
		CSS0021054	CSS0005790
		CSS0021153	CSS0005794
		CSS0021163	CSS0005808
		CSS0021216	CSS0005847
		CSS0021267	CSS0005875
		CSS0021291	CSS0005880
		CSS0021294	CSS0005903
		CSS0021347	CSS0005925
		CSS0021422	CSS0005927
		CSS0021429	CSS0005939
		CSS0021430	CSS0005949
		CSS0021459	CSS0005977
		CSS0021465	CSS0005980
		CSS0021496	CSS0005990
		CSS0021531	CSS0005991
		CSS0021542	CSS0006003
		CSS0021548	CSS0006009
		CSS0021581	CSS0006016
		CSS0021597	CSS0006019
		CSS0021764	CSS0006026
		CSS0021775	CSS0006041
		CSS0021799	CSS0006045
		CSS0021815	CSS0006048
		CSS0021832	CSS0006058
		CSS0021862	CSS0006073
		CSS0021864	CSS0006087
		CSS0021918	CSS0006089
		CSS0021937	CSS0006090
		CSS0021949	CSS0006102
		CSS0021982	CSS0006109
		CSS0021983	CSS0006127
		CSS0022029	CSS0006129
		CSS0022045	CSS0006162
		CSS0022154	CSS0006163
		CSS0022223	CSS0006172
		CSS0022308	CSS0006199
		CSS0022372	CSS0006202
		CSS0022375	CSS0006209
		CSS0022388	CSS0006211
		CSS0022394	CSS0006219
		CSS0022413	CSS0006231
		CSS0022437	CSS0006239
		CSS0022562	CSS0006242
		CSS0022575	CSS0006249
		CSS0022662	CSS0006250
		CSS0022711	CSS0006256
		CSS0022751	CSS0006262
		CSS0022765	CSS0006273
		CSS0022799	CSS0006276
		CSS0022803	CSS0006277
		CSS0022831	CSS0006298
		CSS0022845	CSS0006304
		CSS0022908	CSS0006309
		CSS0022949	CSS0006315
		CSS0022951	CSS0006320
		CSS0022987	CSS0006325
		CSS0022994	CSS0006353
		CSS0023056	CSS0006378
		CSS0023115	CSS0006381
		CSS0023284	CSS0006397
		CSS0023310	CSS0006409
		CSS0023421	CSS0006416
		CSS0023453	CSS0006418
		CSS0023593	CSS0006427
		CSS0023639	CSS0006434
		CSS0023645	CSS0006443
		CSS0023652	CSS0006458
		CSS0023665	CSS0006468
		CSS0023670	CSS0006477
		CSS0023702	CSS0006479
		CSS0023721	CSS0006489
		CSS0023734	CSS0006501
		CSS0023743	CSS0006519
		CSS0023759	CSS0006537
		CSS0023792	CSS0006549
		CSS0023851	CSS0006556
		CSS0023881	CSS0006566
		CSS0024062	CSS0006567
		CSS0024086	CSS0006611
		CSS0024176	CSS0006615
		CSS0024256	CSS0006623
		CSS0024279	CSS0006630
		CSS0024286	CSS0006634
		CSS0024324	CSS0006660
		CSS0024331	CSS0006679
		CSS0024336	CSS0006686
		CSS0024420	CSS0006689
		CSS0024429	CSS0006692
		CSS0024464	CSS0006708
		CSS0024495	CSS0006711
		CSS0024512	CSS0006740
		CSS0024514	CSS0006752
		CSS0024529	CSS0006757
		CSS0024553	CSS0006765
		CSS0024664	CSS0006771
		CSS0024882	CSS0006783
		CSS0024917	CSS0006791
		CSS0025026	CSS0006795
		CSS0025067	CSS0006799
		CSS0025129	CSS0006808
		CSS0025209	CSS0006825
		CSS0025321	CSS0006828
		CSS0025345	CSS0006832
		CSS0025401	CSS0006835
		CSS0025429	CSS0006880
		CSS0025435	CSS0006890
		CSS0025446	CSS0006900
		CSS0025462	CSS0006918
		CSS0025469	CSS0006938
		CSS0025517	CSS0006952
		CSS0025613	CSS0006962
		CSS0025625	CSS0006963
		CSS0025631	CSS0006969
		CSS0025644	CSS0006973
		CSS0025715	CSS0006975
		CSS0025718	CSS0006981
		CSS0025731	CSS0007000
		CSS0025743	CSS0007006
		CSS0025753	CSS0007010
		CSS0025812	CSS0007023
		CSS0025907	CSS0007034
		CSS0025938	CSS0007036
		CSS0025991	CSS0007042
		CSS0025995	CSS0007047
		CSS0026072	CSS0007049
		CSS0026134	CSS0007055
		CSS0026139	CSS0007059
		CSS0026177	CSS0007060
		CSS0026193	CSS0007061
		CSS0026216	CSS0007068
		CSS0026295	CSS0007093
		CSS0026296	CSS0007094
		CSS0026300	CSS0007102
		CSS0026337	CSS0007107
		CSS0026364	CSS0007115
		CSS0026416	CSS0007116
		CSS0026452	CSS0007130
		CSS0026535	CSS0007136
		CSS0026541	CSS0007143
		CSS0026604	CSS0007184
		CSS0026640	CSS0007188
		CSS0026661	CSS0007200
		CSS0026702	CSS0007216
		CSS0026737	CSS0007245
		CSS0026845	CSS0007252
		CSS0026928	CSS0007258
		CSS0026956	CSS0007274
		CSS0026977	CSS0007293
		CSS0027020	CSS0007297
		CSS0027028	CSS0007298
		CSS0027042	CSS0007302
		CSS0027052	CSS0007328
		CSS0027053	CSS0007330
		CSS0027075	CSS0007342
		CSS0027113	CSS0007343
		CSS0027159	CSS0007379
		CSS0027167	CSS0007381
		CSS0027218	CSS0007390
		CSS0027220	CSS0007393
		CSS0027252	CSS0007396
		CSS0027377	CSS0007423
		CSS0027413	CSS0007432
		CSS0027421	CSS0007436
		CSS0027422	CSS0007443
		CSS0027440	CSS0007448
		CSS0027476	CSS0007478
		CSS0027500	CSS0007481
		CSS0027559	CSS0007485
		CSS0027575	CSS0007504
		CSS0027639	CSS0007505
		CSS0027698	CSS0007516
		CSS0027747	CSS0007531
		CSS0027770	CSS0007539
		CSS0027798	CSS0007554
		CSS0027846	CSS0007573
		CSS0027912	CSS0007599
		CSS0027934	CSS0007603
		CSS0027975	CSS0007612
		CSS0027997	CSS0007632
		CSS0028037	CSS0007637
		CSS0028080	CSS0007652
		CSS0028154	CSS0007661
		CSS0028188	CSS0007668
		CSS0028207	CSS0007680
		CSS0028223	CSS0007682
		CSS0028259	CSS0007688
		CSS0028266	CSS0007692
		CSS0028352	CSS0007706
		CSS0028423	CSS0007710
		CSS0028451	CSS0007711
		CSS0028457	CSS0007738
		CSS0028487	CSS0007743
		CSS0028513	CSS0007754
		CSS0028556	CSS0007758
		CSS0028638	CSS0007759
		CSS0028651	CSS0007762
		CSS0028783	CSS0007834
		CSS0028825	CSS0007840
		CSS0028850	CSS0007844
		CSS0028867	CSS0007849
		CSS0028926	CSS0007867
		CSS0028948	CSS0007868
		CSS0028999	CSS0007883
		CSS0029107	CSS0007887
		CSS0029215	CSS0007903
		CSS0029238	CSS0007920
		CSS0029252	CSS0007927
		CSS0029282	CSS0007961
		CSS0029329	CSS0007966
		CSS0029345	CSS0007969
		CSS0029384	CSS0007984
		CSS0029444	CSS0007987
		CSS0029513	CSS0008031
		CSS0029559	CSS0008052
		CSS0029806	CSS0008074
		CSS0029819	CSS0008076
		CSS0029849	CSS0008085
		CSS0029911	CSS0008086
		CSS0029913	CSS0008092
		CSS0029926	CSS0008096
		CSS0029973	CSS0008100
		CSS0030002	CSS0008111
		CSS0030013	CSS0008116
		CSS0030058	CSS0008155
		CSS0030072	CSS0008170
		CSS0030109	CSS0008204
		CSS0030127	CSS0008205
		CSS0030166	CSS0008208
		CSS0030197	CSS0008239
		CSS0030212	CSS0008241
		CSS0030218	CSS0008254
		CSS0030235	CSS0008273
		CSS0030370	CSS0008275
		CSS0030395	CSS0008286
		CSS0030410	CSS0008301
		CSS0030423	CSS0008311
		CSS0030468	CSS0008316
		CSS0030493	CSS0008330
		CSS0030494	CSS0008341
		CSS0030510	CSS0008367
		CSS0030532	CSS0008379
		CSS0030614	CSS0008387
		CSS0030690	CSS0008400
		CSS0030692	CSS0008414
		CSS0030700	CSS0008450
		CSS0030708	CSS0008452
		CSS0030716	CSS0008462
		CSS0030785	CSS0008468
		CSS0030805	CSS0008502
		CSS0030822	CSS0008528
		CSS0030939	CSS0008529
		CSS0030945	CSS0008539
		CSS0030953	CSS0008551
		CSS0031018	CSS0008552
		CSS0031026	CSS0008571
		CSS0031041	CSS0008579
		CSS0031048	CSS0008588
		CSS0031075	CSS0008591
		CSS0031213	CSS0008598
		CSS0031243	CSS0008611
		CSS0031294	CSS0008619
		CSS0031347	CSS0008627
		CSS0031355	CSS0008649
		CSS0031386	CSS0008664
		CSS0031390	CSS0008684
		CSS0031399	CSS0008697
		CSS0031413	CSS0008698
		CSS0031418	CSS0008699
		CSS0031448	CSS0008702
		CSS0031456	CSS0008723
		CSS0031471	CSS0008751
		CSS0031537	CSS0008772
		CSS0031543	CSS0008777
		CSS0031548	CSS0008778
		CSS0031588	CSS0008798
		CSS0031591	CSS0008801
		CSS0031670	CSS0008812
		CSS0031676	CSS0008817
		CSS0031715	CSS0008845
		CSS0031734	CSS0008848
		CSS0031769	CSS0008855
		CSS0031794	CSS0008856
		CSS0031830	CSS0008864
		CSS0031877	CSS0008867
		CSS0031948	CSS0008869
		CSS0031973	CSS0008887
		CSS0032048	CSS0008894
		CSS0032053	CSS0008896
		CSS0032146	CSS0008897
		CSS0032168	CSS0008898
		CSS0032223	CSS0008906
		CSS0032259	CSS0008909
		CSS0032310	CSS0008914
		CSS0032318	CSS0008920
		CSS0032358	CSS0008942
		CSS0032412	CSS0008944
		CSS0032462	CSS0008945
		CSS0032477	CSS0008958
		CSS0032583	CSS0008986
		CSS0032585	CSS0008997
		CSS0032632	CSS0008999
		CSS0032691	CSS0009054
		CSS0032701	CSS0009057
		CSS0032710	CSS0009065
		CSS0032736	CSS0009080
		CSS0032746	CSS0009092
		CSS0032844	CSS0009132
		CSS0032862	CSS0009140
		CSS0032863	CSS0009181
		CSS0032908	CSS0009183
		CSS0032936	CSS0009239
		CSS0032944	CSS0009247
		CSS0033000	CSS0009254
		CSS0033002	CSS0009261
		CSS0033019	CSS0009267
		CSS0033027	CSS0009304
		CSS0033033	CSS0009305
		CSS0033046	CSS0009309
		CSS0033079	CSS0009316
		CSS0033119	CSS0009322
		CSS0033120	CSS0009330
		CSS0033132	CSS0009331
		CSS0033133	CSS0009341
		CSS0033156	CSS0009348
		CSS0033197	CSS0009355
		CSS0033254	CSS0009356
		CSS0033289	CSS0009361
		CSS0033331	CSS0009405
		CSS0033336	CSS0009406
		CSS0033362	CSS0009413
		CSS0033390	CSS0009415
		CSS0033522	CSS0009424
		CSS0033532	CSS0009427
		CSS0033574	CSS0009458
		CSS0033620	CSS0009473
		CSS0033651	CSS0009495
		CSS0033698	CSS0009514
		CSS0033726	CSS0009528
		CSS0033775	CSS0009535
		CSS0033863	CSS0009549
		CSS0033867	CSS0009551
		CSS0033895	CSS0009567
		CSS0033912	CSS0009581
		CSS0033991	CSS0009585
		CSS0034003	CSS0009604
		CSS0034011	CSS0009630
		CSS0034166	CSS0009670
		CSS0034178	CSS0009686
		CSS0034250	CSS0009713
		CSS0034260	CSS0009727
		CSS0034273	CSS0009733
		CSS0034305	CSS0009749
		CSS0034329	CSS0009750
		CSS0034339	CSS0009761
		CSS0034410	CSS0009792
		CSS0034491	CSS0009795
		CSS0034552	CSS0009799
		CSS0034619	CSS0009828
		CSS0034664	CSS0009832
		CSS0034716	CSS0009846
		CSS0034721	CSS0009861
		CSS0034728	CSS0009866
		CSS0034729	CSS0009893
		CSS0034743	CSS0009918
		CSS0034762	CSS0009919
		CSS0034772	CSS0009933
		CSS0034779	CSS0009967
		CSS0034787	CSS0010001
		CSS0034811	CSS0010006
		CSS0034837	CSS0010032
		CSS0034880	CSS0010036
		CSS0034951	CSS0010037
		CSS0034964	CSS0010062
		CSS0034979	CSS0010073
		CSS0034981	CSS0010075
		CSS0034992	CSS0010083
		CSS0035123	CSS0010092
		CSS0035143	CSS0010094
		CSS0035150	CSS0010103
		CSS0035186	CSS0010104
		CSS0035209	CSS0010114
		CSS0035269	CSS0010141
		CSS0035302	CSS0010148
		CSS0035313	CSS0010170
		CSS0035319	CSS0010181
		CSS0035393	CSS0010190
		CSS0035489	CSS0010207
		CSS0035643	CSS0010214
		CSS0035714	CSS0010216
		CSS0035810	CSS0010242
		CSS0035996	CSS0010246
		CSS0036023	CSS0010247
		CSS0036031	CSS0010250
		CSS0036067	CSS0010256
		CSS0036069	CSS0010263
		CSS0036254	CSS0010292
		CSS0036286	CSS0010295
		CSS0036303	CSS0010296
		CSS0036335	CSS0010298
		CSS0036362	CSS0010335
		CSS0036395	CSS0010339
		CSS0036396	CSS0010372
		CSS0036433	CSS0010373
		CSS0036449	CSS0010395
		CSS0036455	CSS0010436
		CSS0036461	CSS0010446
		CSS0036557	CSS0010456
		CSS0036693	CSS0010464
		CSS0036753	CSS0010467
		CSS0036892	CSS0010506
		CSS0036910	CSS0010528
		CSS0036936	CSS0010536
		CSS0036957	CSS0010539
		CSS0036975	CSS0010548
		CSS0036991	CSS0010561
		CSS0037018	CSS0010592
		CSS0037058	CSS0010606
		CSS0037081	CSS0010611
		CSS0037092	CSS0010619
		CSS0037093	CSS0010639
		CSS0037096	CSS0010666
		CSS0037103	CSS0010691
		CSS0037204	CSS0010703
		CSS0037208	CSS0010708
		CSS0037212	CSS0010710
		CSS0037217	CSS0010742
		CSS0037240	CSS0010743
		CSS0037311	CSS0010747
		CSS0037345	CSS0010754
		CSS0037346	CSS0010774
		CSS0037359	CSS0010778
		CSS0037369	CSS0010781
		CSS0037497	CSS0010782
		CSS0037524	CSS0010787
		CSS0037551	CSS0010792
		CSS0037556	CSS0010804
		CSS0037593	CSS0010809
		CSS0037644	CSS0010823
		CSS0037697	CSS0010826
		CSS0037704	CSS0010848
		CSS0037708	CSS0010855
		CSS0037736	CSS0010861
		CSS0037737	CSS0010879
		CSS0037809	CSS0010905
		CSS0037841	CSS0010907
		CSS0037915	CSS0010910
		CSS0037936	CSS0010917
		CSS0037962	CSS0010920
		CSS0038012	CSS0010922
		CSS0038030	CSS0010925
		CSS0038063	CSS0010932
		CSS0038066	CSS0010939
		CSS0038067	CSS0010985
		CSS0038116	CSS0010998
		CSS0038193	CSS0011008
		CSS0038208	CSS0011018
		CSS0038236	CSS0011031
		CSS0038243	CSS0011037
		CSS0038260	CSS0011051
		CSS0038261	CSS0011072
		CSS0038314	CSS0011091
		CSS0038315	CSS0011100
		CSS0038317	CSS0011102
		CSS0038453	CSS0011109
		CSS0038482	CSS0011110
		CSS0038504	CSS0011132
		CSS0038541	CSS0011141
		CSS0038581	CSS0011143
		CSS0038595	CSS0011155
		CSS0038625	CSS0011166
		CSS0038649	CSS0011188
		CSS0038708	CSS0011211
		CSS0038718	CSS0011212
		CSS0038727	CSS0011236
		CSS0038753	CSS0011240
		CSS0038822	CSS0011241
		CSS0038850	CSS0011261
		CSS0038887	CSS0011286
		CSS0038896	CSS0011297
		CSS0038914	CSS0011302
		CSS0038968	CSS0011317
		CSS0038996	CSS0011321
		CSS0039051	CSS0011322
		CSS0039124	CSS0011331
		CSS0039133	CSS0011357
		CSS0039150	CSS0011358
		CSS0039153	CSS0011372
		CSS0039160	CSS0011374
		CSS0039169	CSS0011387
		CSS0039217	CSS0011390
		CSS0039232	CSS0011395
		CSS0039455	CSS0011399
		CSS0039470	CSS0011420
		CSS0039487	CSS0011428
		CSS0039492	CSS0011436
		CSS0039522	CSS0011441
		CSS0039534	CSS0011444
		CSS0039595	CSS0011452
		CSS0039597	CSS0011495
		CSS0039750	CSS0011504
		CSS0039769	CSS0011511
		CSS0039807	CSS0011515
		CSS0039818	CSS0011517
		CSS0039857	CSS0011534
		CSS0039953	CSS0011537
		CSS0039970	CSS0011565
		CSS0040001	CSS0011584
		CSS0040059	CSS0011589
		CSS0040077	CSS0011591
		CSS0040078	CSS0011600
		CSS0040216	CSS0011606
		CSS0040217	CSS0011618
		CSS0040223	CSS0011622
		CSS0040240	CSS0011629
		CSS0040264	CSS0011631
		CSS0040350	CSS0011649
		CSS0040361	CSS0011650
		CSS0040367	CSS0011651
		CSS0040368	CSS0011679
		CSS0040378	CSS0011682
		CSS0040441	CSS0011695
		CSS0040447	CSS0011731
		CSS0040493	CSS0011771
		CSS0040541	CSS0011779
		CSS0040601	CSS0011786
		CSS0040625	CSS0011793
		CSS0040638	CSS0011802
		CSS0040720	CSS0011803
		CSS0040752	CSS0011817
		CSS0040759	CSS0011846
		CSS0040794	CSS0011864
		CSS0040797	CSS0011871
		CSS0040993	CSS0011878
		CSS0041012	CSS0011885
		CSS0041108	CSS0011890
		CSS0041120	CSS0011919
		CSS0041204	CSS0011933
		CSS0041205	CSS0011943
		CSS0041206	CSS0011958
		CSS0041210	CSS0011961
		CSS0041249	CSS0011998
		CSS0041272	CSS0011999
		CSS0041325	CSS0012015
		CSS0041382	CSS0012016
		CSS0041386	CSS0012017
		CSS0041390	CSS0012022
		CSS0041448	CSS0012028
		CSS0041510	CSS0012046
		CSS0041513	CSS0012057
		CSS0041575	CSS0012059
		CSS0041640	CSS0012060
		CSS0041646	CSS0012065
		CSS0041665	CSS0012072
		CSS0041693	CSS0012084
		CSS0041703	CSS0012088
		CSS0041711	CSS0012101
		CSS0041717	CSS0012109
		CSS0041749	CSS0012131
		CSS0041791	CSS0012135
		CSS0041842	CSS0012142
		CSS0041849	CSS0012180
		CSS0041865	CSS0012186
		CSS0041895	CSS0012205
		CSS0041910	CSS0012218
		CSS0041931	CSS0012222
		CSS0041951	CSS0012229
		CSS0041956	CSS0012240
		CSS0041963	CSS0012242
		CSS0042100	CSS0012247
		CSS0042194	CSS0012261
		CSS0042205	CSS0012268
		CSS0042242	CSS0012279
		CSS0042250	CSS0012295
		CSS0042271	CSS0012308
		CSS0042272	CSS0012317
		CSS0042281	CSS0012318
		CSS0042284	CSS0012340
		CSS0042306	CSS0012345
		CSS0042398	CSS0012370
		CSS0042450	CSS0012371
		CSS0042468	CSS0012379
		CSS0042481	CSS0012382
		CSS0042518	CSS0012390
		CSS0042541	CSS0012397
		CSS0042559	CSS0012404
		CSS0042575	CSS0012434
		CSS0042576	CSS0012435
		CSS0042599	CSS0012449
		CSS0042609	CSS0012463
		CSS0042659	CSS0012467
		CSS0042796	CSS0012469
		CSS0042804	CSS0012472
		CSS0042822	CSS0012477
		CSS0042825	CSS0012479
		CSS0042838	CSS0012482
		CSS0042855	CSS0012485
		CSS0042968	CSS0012486
		CSS0042986	CSS0012498
		CSS0043021	CSS0012506
		CSS0043034	CSS0012541
		CSS0043046	CSS0012548
		CSS0043067	CSS0012555
		CSS0043071	CSS0012561
		CSS0043108	CSS0012583
		CSS0043122	CSS0012588
		CSS0043135	CSS0012600
		CSS0043139	CSS0012606
		CSS0043177	CSS0012624
		CSS0043204	CSS0012641
		CSS0043419	CSS0012650
		CSS0043514	CSS0012655
		CSS0043588	CSS0012656
		CSS0043675	CSS0012671
		CSS0043677	CSS0012701
		CSS0043703	CSS0012740
		CSS0043720	CSS0012741
		CSS0043758	CSS0012775
		CSS0043820	CSS0012789
		CSS0043843	CSS0012794
		CSS0043891	CSS0012797
		CSS0043934	CSS0012799
		CSS0043966	CSS0012800
		CSS0044035	CSS0012801
		CSS0044081	CSS0012821
		CSS0044107	CSS0012834
		CSS0044160	CSS0012843
		CSS0044201	CSS0012853
		CSS0044237	CSS0012855
		CSS0044250	CSS0012859
		CSS0044288	CSS0012861
		CSS0044296	CSS0012867
		CSS0044299	CSS0012899
		CSS0044301	CSS0012907
		CSS0044302	CSS0012916
		CSS0044315	CSS0012925
		CSS0044387	CSS0012944
		CSS0044412	CSS0013008
		CSS0044509	CSS0013010
		CSS0044552	CSS0013030
		CSS0044605	CSS0013033
		CSS0044617	CSS0013034
		CSS0044626	CSS0013035
		CSS0044632	CSS0013059
		CSS0044635	CSS0013085
		CSS0044651	CSS0013088
		CSS0044670	CSS0013095
		CSS0044675	CSS0013098
		CSS0044705	CSS0013101
		CSS0044727	CSS0013102
		CSS0044744	CSS0013106
		CSS0044832	CSS0013119
		CSS0044949	CSS0013122
		CSS0044959	CSS0013124
		CSS0044990	CSS0013127
		CSS0044996	CSS0013137
		CSS0045039	CSS0013138
		CSS0045069	CSS0013167
		CSS0045091	CSS0013193
		CSS0045206	CSS0013199
		CSS0045214	CSS0013237
		CSS0045247	CSS0013247
		CSS0045253	CSS0013258
		CSS0045329	CSS0013267
		CSS0045337	CSS0013272
		CSS0045341	CSS0013299
		CSS0045353	CSS0013311
		CSS0045395	CSS0013312
		CSS0045396	CSS0013319
		CSS0045400	CSS0013321
		CSS0045574	CSS0013346
		CSS0045582	CSS0013351
		CSS0045590	CSS0013352
		CSS0045599	CSS0013361
		CSS0045605	CSS0013362
		CSS0045611	CSS0013375
		CSS0045626	CSS0013376
		CSS0045633	CSS0013383
		CSS0045639	CSS0013389
		CSS0045656	CSS0013390
		CSS0045714	CSS0013416
		CSS0045819	CSS0013431
		CSS0045979	CSS0013438
		CSS0046013	CSS0013469
		CSS0046033	CSS0013472
		CSS0046050	CSS0013478
		CSS0046089	CSS0013483
		CSS0046132	CSS0013496
		CSS0046184	CSS0013500
		CSS0046225	CSS0013505
		CSS0046230	CSS0013516
		CSS0046251	CSS0013575
		CSS0046273	CSS0013584
		CSS0046300	CSS0013625
		CSS0046342	CSS0013626
		CSS0046366	CSS0013652
		CSS0046372	CSS0013671
		CSS0046395	CSS0013673
		CSS0046503	CSS0013677
		CSS0046543	CSS0013684
		CSS0046559	CSS0013695
		CSS0046591	CSS0013711
		CSS0046676	CSS0013712
		CSS0046693	CSS0013725
		CSS0046764	CSS0013736
		CSS0046825	CSS0013746
		CSS0046881	CSS0013747
		CSS0046938	CSS0013755
		CSS0046964	CSS0013756
		CSS0047050	CSS0013758
		CSS0047086	CSS0013763
		CSS0047096	CSS0013764
		CSS0047141	CSS0013788
		CSS0047207	CSS0013799
		CSS0047218	CSS0013802
		CSS0047280	CSS0013818
		CSS0047340	CSS0013831
		CSS0047407	CSS0013854
		CSS0047506	CSS0013864
		CSS0047530	CSS0013867
		CSS0047580	CSS0013871
		CSS0047582	CSS0013873
		CSS0047592	CSS0013876
		CSS0047612	CSS0013880
		CSS0047633	CSS0013891
		CSS0047685	CSS0013904
		CSS0047686	CSS0013912
		CSS0047717	CSS0013913
		CSS0047739	CSS0013924
		CSS0047757	CSS0013925
		CSS0047787	CSS0013938
		CSS0047829	CSS0013939
		CSS0047884	CSS0013946
		CSS0047963	CSS0013947
		CSS0047991	CSS0013950
		CSS0048033	CSS0013960
		CSS0048034	CSS0013971
		CSS0048068	CSS0013994
		CSS0048080	CSS0014004
		CSS0048086	CSS0014015
		CSS0048108	CSS0014033
		CSS0048205	CSS0014042
		CSS0048224	CSS0014051
		CSS0048227	CSS0014074
		CSS0048258	CSS0014094
		CSS0048287	CSS0014106
		CSS0048306	CSS0014112
		CSS0048364	CSS0014114
		CSS0048380	CSS0014115
		CSS0048396	CSS0014142
		CSS0048412	CSS0014147
		CSS0048459	CSS0014153
		CSS0048509	CSS0014167
		CSS0048564	CSS0014179
		CSS0048610	CSS0014181
		CSS0048654	CSS0014196
		CSS0048676	CSS0014205
		CSS0048709	CSS0014236
		CSS0048742	CSS0014242
		CSS0048763	CSS0014250
		CSS0048805	CSS0014258
		CSS0048827	CSS0014265
		CSS0048839	CSS0014276
		CSS0048987	CSS0014279
		CSS0049009	CSS0014299
		CSS0049161	CSS0014307
		CSS0049194	CSS0014318
		CSS0049236	CSS0014324
		CSS0049238	CSS0014326
		CSS0049250	CSS0014330
		CSS0049260	CSS0014331
		CSS0049300	CSS0014332
		CSS0049344	CSS0014335
		CSS0049387	CSS0014353
		CSS0049417	CSS0014390
		CSS0049481	CSS0014392
		CSS0049596	CSS0014397
		CSS0049602	CSS0014405
		CSS0049612	CSS0014410
		CSS0049664	CSS0014426
		CSS0049667	CSS0014434
		CSS0049737	CSS0014438
		CSS0049772	CSS0014440
		CSS0049840	CSS0014443
		CSS0049873	CSS0014446
		CSS0049890	CSS0014457
		CSS0049926	CSS0014486
		CSS0049968	CSS0014499
		CSS0049997	CSS0014518
		CSS0050024	CSS0014532
		CSS0050039	CSS0014545
		CSS0050059	CSS0014552
		CSS0050065	CSS0014566
		CSS0050100	CSS0014595
		CSS0050144	CSS0014619
		CSS0050172	CSS0014632
		CSS0050180	CSS0014660
		CSS0050217	CSS0014675
		CSS0050221	CSS0014676
		CSS0050245	CSS0014685
		CSS0050280	CSS0014703
		CSS0050288	CSS0014712
		CSS0050300	CSS0014719
		CSS0050342	CSS0014733
		CSS0050364	CSS0014741
		CSS0050406	CSS0014749
		CSS0050434	CSS0014753
		CSS0050435	CSS0014770
		CSS0050449	CSS0014789
			CSS0014807
			CSS0014809
			CSS0014830
			CSS0014835
			CSS0014844
			CSS0014865
			CSS0014873
			CSS0014883
			CSS0014886
			CSS0014890
			CSS0014893
			CSS0014941
			CSS0014954
			CSS0014961
			CSS0014973
			CSS0014978
			CSS0014980
			CSS0014992
			CSS0015010
			CSS0015027
			CSS0015044
			CSS0015045
			CSS0015048
			CSS0015056
			CSS0015064
			CSS0015067
			CSS0015071
			CSS0015097
			CSS0015102
			CSS0015105
			CSS0015114
			CSS0015123
			CSS0015126
			CSS0015127
			CSS0015129
			CSS0015136
			CSS0015138
			CSS0015156
			CSS0015172
			CSS0015181
			CSS0015201
			CSS0015213
			CSS0015217
			CSS0015228
			CSS0015238
			CSS0015242
			CSS0015249
			CSS0015261
			CSS0015301
			CSS0015302
			CSS0015335
			CSS0015349
			CSS0015362
			CSS0015364
			CSS0015369
			CSS0015370
			CSS0015372
			CSS0015403
			CSS0015441
			CSS0015455
			CSS0015497
			CSS0015503
			CSS0015504
			CSS0015506
			CSS0015523
			CSS0015551
			CSS0015577
			CSS0015582
			CSS0015600
			CSS0015616
			CSS0015628
			CSS0015629
			CSS0015632
			CSS0015641
			CSS0015649
			CSS0015655
			CSS0015659
			CSS0015661
			CSS0015667
			CSS0015684
			CSS0015691
			CSS0015693
			CSS0015700
			CSS0015706
			CSS0015724
			CSS0015726
			CSS0015747
			CSS0015750
			CSS0015765
			CSS0015766
			CSS0015777
			CSS0015781
			CSS0015788
			CSS0015808
			CSS0015829
			CSS0015838
			CSS0015848
			CSS0015861
			CSS0015873
			CSS0015875
			CSS0015888
			CSS0015902
			CSS0015903
			CSS0015904
			CSS0015915
			CSS0015917
			CSS0015928
			CSS0015962
			CSS0015973
			CSS0015979
			CSS0015994
			CSS0016009
			CSS0016012
			CSS0016056
			CSS0016086
			CSS0016102
			CSS0016117
			CSS0016127
			CSS0016133
			CSS0016143
			CSS0016148
			CSS0016150
			CSS0016152
			CSS0016182
			CSS0016186
			CSS0016190
			CSS0016206
			CSS0016208
			CSS0016216
			CSS0016242
			CSS0016245
			CSS0016250
			CSS0016262
			CSS0016276
			CSS0016277
			CSS0016278
			CSS0016281
			CSS0016287
			CSS0016297
			CSS0016305
			CSS0016318
			CSS0016328
			CSS0016329
			CSS0016339
			CSS0016353
			CSS0016384
			CSS0016412
			CSS0016415
			CSS0016426
			CSS0016428
			CSS0016441
			CSS0016457
			CSS0016463
			CSS0016476
			CSS0016477
			CSS0016478
			CSS0016484
			CSS0016493
			CSS0016507
			CSS0016510
			CSS0016531
			CSS0016541
			CSS0016544
			CSS0016547
			CSS0016564
			CSS0016567
			CSS0016583
			CSS0016588
			CSS0016608
			CSS0016649
			CSS0016650
			CSS0016657
			CSS0016670
			CSS0016683
			CSS0016695
			CSS0016699
			CSS0016707
			CSS0016713
			CSS0016714
			CSS0016715
			CSS0016716
			CSS0016726
			CSS0016742
			CSS0016761
			CSS0016775
			CSS0016780
			CSS0016781
			CSS0016812
			CSS0016818
			CSS0016820
			CSS0016838
			CSS0016856
			CSS0016860
			CSS0016868
			CSS0016870
			CSS0016872
			CSS0016881
			CSS0016891
			CSS0016899
			CSS0016922
			CSS0016929
			CSS0016941
			CSS0016943
			CSS0016947
			CSS0016970
			CSS0016992
			CSS0016996
			CSS0017017
			CSS0017019
			CSS0017026
			CSS0017035
			CSS0017048
			CSS0017053
			CSS0017054
			CSS0017056
			CSS0017059
			CSS0017075
			CSS0017087
			CSS0017093
			CSS0017095
			CSS0017096
			CSS0017113
			CSS0017116
			CSS0017125
			CSS0017132
			CSS0017149
			CSS0017150
			CSS0017160
			CSS0017161
			CSS0017168
			CSS0017174
			CSS0017180
			CSS0017221
			CSS0017229
			CSS0017237
			CSS0017251
			CSS0017254
			CSS0017256
			CSS0017263
			CSS0017283
			CSS0017306
			CSS0017320
			CSS0017325
			CSS0017330
			CSS0017341
			CSS0017355
			CSS0017359
			CSS0017362
			CSS0017366
			CSS0017367
			CSS0017392
			CSS0017407
			CSS0017412
			CSS0017421
			CSS0017423
			CSS0017435
			CSS0017452
			CSS0017456
			CSS0017468
			CSS0017491
			CSS0017497
			CSS0017508
			CSS0017511
			CSS0017527
			CSS0017534
			CSS0017541
			CSS0017545
			CSS0017549
			CSS0017553
			CSS0017568
			CSS0017572
			CSS0017574
			CSS0017581
			CSS0017582
			CSS0017584
			CSS0017588
			CSS0017608
			CSS0017609
			CSS0017617
			CSS0017619
			CSS0017620
			CSS0017633
			CSS0017660
			CSS0017662
			CSS0017679
			CSS0017680
			CSS0017686
			CSS0017708
			CSS0017710
			CSS0017735
			CSS0017754
			CSS0017763
			CSS0017797
			CSS0017826
			CSS0017830
			CSS0017832
			CSS0017839
			CSS0017859
			CSS0017878
			CSS0017881
			CSS0017885
			CSS0017886
			CSS0017897
			CSS0017919
			CSS0017923
			CSS0017933
			CSS0017936
			CSS0017945
			CSS0017956
			CSS0017977
			CSS0017982
			CSS0018006
			CSS0018015
			CSS0018023
			CSS0018029
			CSS0018035
			CSS0018036
			CSS0018050
			CSS0018071
			CSS0018080
			CSS0018134
			CSS0018137
			CSS0018160
			CSS0018189
			CSS0018206
			CSS0018220
			CSS0018239
			CSS0018244
			CSS0018252
			CSS0018257
			CSS0018283
			CSS0018290
			CSS0018297
			CSS0018304
			CSS0018318
			CSS0018319
			CSS0018323
			CSS0018324
			CSS0018330
			CSS0018354
			CSS0018357
			CSS0018394
			CSS0018400
			CSS0018406
			CSS0018407
			CSS0018417
			CSS0018452
			CSS0018460
			CSS0018463
			CSS0018465
			CSS0018476
			CSS0018477
			CSS0018480
			CSS0018484
			CSS0018489
			CSS0018511
			CSS0018515
			CSS0018516
			CSS0018527
			CSS0018529
			CSS0018533
			CSS0018556
			CSS0018564
			CSS0018567
			CSS0018569
			CSS0018573
			CSS0018575
			CSS0018579
			CSS0018583
			CSS0018584
			CSS0018610
			CSS0018611
			CSS0018626
			CSS0018650
			CSS0018653
			CSS0018663
			CSS0018665
			CSS0018673
			CSS0018682
			CSS0018693
			CSS0018697
			CSS0018716
			CSS0018720
			CSS0018721
			CSS0018733
			CSS0018746
			CSS0018752
			CSS0018770
			CSS0018773
			CSS0018790
			CSS0018797
			CSS0018803
			CSS0018814
			CSS0018817
			CSS0018844
			CSS0018846
			CSS0018855
			CSS0018874
			CSS0018890
			CSS0018891
			CSS0018910
			CSS0018912
			CSS0018915
			CSS0018925
			CSS0018937
			CSS0018951
			CSS0018959
			CSS0018965
			CSS0018969
			CSS0018994
			CSS0018995
			CSS0019024
			CSS0019033
			CSS0019044
			CSS0019051
			CSS0019055
			CSS0019074
			CSS0019080
			CSS0019095
			CSS0019103
			CSS0019125
			CSS0019127
			CSS0019128
			CSS0019131
			CSS0019138
			CSS0019144
			CSS0019145
			CSS0019150
			CSS0019166
			CSS0019175
			CSS0019183
			CSS0019189
			CSS0019220
			CSS0019241
			CSS0019256
			CSS0019258
			CSS0019264
			CSS0019275
			CSS0019278
			CSS0019303
			CSS0019309
			CSS0019315
			CSS0019327
			CSS0019335
			CSS0019348
			CSS0019357
			CSS0019360
			CSS0019361
			CSS0019362
			CSS0019385
			CSS0019391
			CSS0019399
			CSS0019436
			CSS0019438
			CSS0019460
			CSS0019461
			CSS0019463
			CSS0019469
			CSS0019501
			CSS0019504
			CSS0019525
			CSS0019527
			CSS0019528
			CSS0019531
			CSS0019536
			CSS0019542
			CSS0019546
			CSS0019553
			CSS0019558
			CSS0019573
			CSS0019581
			CSS0019593
			CSS0019603
			CSS0019632
			CSS0019633
			CSS0019695
			CSS0019712
			CSS0019725
			CSS0019726
			CSS0019743
			CSS0019755
			CSS0019782
			CSS0019794
			CSS0019795
			CSS0019814
			CSS0019818
			CSS0019822
			CSS0019824
			CSS0019841
			CSS0019844
			CSS0019868
			CSS0019871
			CSS0019875
			CSS0019881
			CSS0019891
			CSS0019901
			CSS0019903
			CSS0019907
			CSS0019914
			CSS0019916
			CSS0019923
			CSS0019931
			CSS0019945
			CSS0019950
			CSS0019954
			CSS0019957
			CSS0019970
			CSS0019983
			CSS0019986
			CSS0019990
			CSS0019994
			CSS0020013
			CSS0020024
			CSS0020027
			CSS0020028
			CSS0020031
			CSS0020034
			CSS0020039
			CSS0020058
			CSS0020061
			CSS0020065
			CSS0020069
			CSS0020071
			CSS0020082
			CSS0020111
			CSS0020115
			CSS0020116
			CSS0020127
			CSS0020133
			CSS0020139
			CSS0020143
			CSS0020150
			CSS0020160
			CSS0020162
			CSS0020166
			CSS0020170
			CSS0020180
			CSS0020183
			CSS0020230
			CSS0020231
			CSS0020235
			CSS0020249
			CSS0020294
			CSS0020306
			CSS0020309
			CSS0020316
			CSS0020331
			CSS0020339
			CSS0020363
			CSS0020376
			CSS0020387
			CSS0020395
			CSS0020428
			CSS0020462
			CSS0020466
			CSS0020487
			CSS0020495
			CSS0020500
			CSS0020509
			CSS0020524
			CSS0020557
			CSS0020566
			CSS0020570
			CSS0020573
			CSS0020610
			CSS0020611
			CSS0020625
			CSS0020628
			CSS0020632
			CSS0020635
			CSS0020650
			CSS0020651
			CSS0020666
			CSS0020670
			CSS0020693
			CSS0020702
			CSS0020704
			CSS0020711
			CSS0020712
			CSS0020725
			CSS0020726
			CSS0020738
			CSS0020758
			CSS0020775
			CSS0020796
			CSS0020815
			CSS0020816
			CSS0020853
			CSS0020858
			CSS0020890
			CSS0020898
			CSS0020914
			CSS0020917
			CSS0020930
			CSS0020933
			CSS0020974
			CSS0021015
			CSS0021026
			CSS0021027
			CSS0021039
			CSS0021052
			CSS0021060
			CSS0021082
			CSS0021099
			CSS0021106
[truncated: 2,774 more rows]

## Sheet: Supplementary Data 6
Supplementary Data 6. Differential accumulation flavonoids of tea shoots in control and cold stress.
Flavonoid ID	Compounds	Control-1	Control-2	Control-3	Cold-1	Cold-2	Cold-3	VIP	P value	FDR	Fold change
Flav1	4'-O-Methyl-6-hydroxygallocatechin 3-O-(glutamine ester)*	530154	595621	581532	2.09143e+06	2.0734e+06	1.93702e+06	1.37025	0.000241849	0.0111004	3.57396
Flav2	3'-O-Methyl-6-hydroxygallocatechin 3-O-(glutamine ester)*	536212	668429	552916	1.69557e+06	2.0229e+06	2.14935e+06	1.35622	0.00580479	0.0443526	3.33862
Flav3	Luteolin-7-O-gentiobioside	1.99122e+06	1.22024e+06	1.6547e+06	2.64742e+06	2.30507e+06	2.803e+06	1.15642	0.0289443	0.0957291	1.59376
Flav4	Epigallocatechin-(4β->8)-epigallocatechin-3-O-gallate	4.9783e+06	3.79003e+06	4.68498e+06	8.01174e+06	5.36092e+06	6.26428e+06	1.08525	0.101126	0.210976	1.45964
Flav5	Epigallocatechin-(4β→8)-epicatechin-3-O-gallateester	862810	1.22022e+06	842664	1.47287e+06	1.51142e+06	1.54892e+06	1.21434	0.04476	0.122947	1.54945
Flav6	Rhodisin*	2.36025e+06	2.95176e+06	2.01611e+06	3.71732e+06	3.49697e+06	3.86272e+06	1.21146	0.031563	0.100262	1.51157
Flav7	1-[5,7-Dihydroxy-3-(3,4,5-trihydroxybenzoyloxy)-2-(3,4,5-trihydroxyphenyl)-3,4-dihydro-2H-1-benzopyran-8-yl]-3-(2,4,6-trihydroxyphenyl)-1-(3,4,5-trihydroxyphenyl)propan-2-yl3,4,5-trihydroxybenzoate	3.35475e+06	1.94626e+06	3.12626e+06	3.99368e+06	4.88917e+06	4.40618e+06	1.09454	0.0442923	0.122526	1.57691
Flav8	Theasinensin F	990609	1.4321e+06	1.09281e+06	1.89465e+06	2.09482e+06	1.88528e+06	1.25833	0.0136976	0.0660491	1.67109
Flav9	Diglucosyl Myricitrin	1.25183e+06	1.21689e+06	1.71113e+06	1.99973e+06	2.31944e+06	1.79691e+06	1.13274	0.0428842	0.120436	1.46323
Flav10	3-[(3,4-dihydroxyphenyl)methylidene]-5,7-dihydroxy-6-methoxy-2h-1-benzopyran-4-one malonyl glucoside*	107917	89099.8	113215	41855.6	44560.8	43621.6	1.35358	0.0137092	0.0660491	0.419164
Flav11	Bracteatin*	279819	199028	260180	390102	366515	380658	1.238	0.0249404	0.0879874	1.53888
Flav12	Genistein-7-O-galactoside-rhamnose*	1.74593e+06	2.37877e+06	1.97582e+06	3.62713e+06	3.23456e+06	2.47308e+06	1.13038	0.0658501	0.155564	1.53016
Flav13	Cyanidin 3-O-(2''-O-Galloyl-6''-O-α-L-Rhamnosyl)-β-D-Glucoside	883177	903665	739555	1.40147e+06	1.25422e+06	1.26595e+06	1.305	0.00273644	0.0303166	1.55227
Flav14	3',5,5',7-Tetrahydroxyflavanone-7-O-glucoside*	2.40063e+06	1.47794e+06	1.46325e+06	2.77095e+06	2.62084e+06	2.56019e+06	1.08298	0.101612	0.211454	1.48863
Flav15	Kaempferol-3-O-(6''-p-Coumaroyl)galactoside*	725276	802375	1.31042e+06	2.00403e+06	1.85576e+06	1.88924e+06	1.22909	0.0282245	0.094862	2.02569
Flav16	Quercetin-3-O-rutinoside-7-O-rhamnoside	266060	137210	147604	401115	295159	307630	1.1103	0.0492219	0.12945	1.82238
Flav17	6-Methylflavone	346243	392514	352047	161651	167100	175237	1.36308	0.00340242	0.0335942	0.462033
Flav18	Ayanin-5-O-β-D-glucoside	1.01383e+06	1.15747e+06	1.13471e+06	1.95968e+06	2.00044e+06	2.01447e+06	1.36035	0.000876114	0.0187122	1.80719
Flav19	1,2,3,7,8-pentahydroxy-6-methylanthracene-9,10-dione*	61301.2	42538.2	76876.9	95779.4	122851	104656	1.16605	0.0219561	0.0824362	1.78892
Flav20	Castanoside B[Kaempferol-3-O-(4'',6''-di-p-coumaroyl)mannoside]	1.40343e+06	1.4537e+06	1.651e+06	2.985e+06	2.50694e+06	2.37766e+06	1.31254	0.015428	0.0685441	1.74565
Flav21	Kaempferol-3-O-galactoside-4'-O-glucoside	1.75464e+06	1.18862e+06	1.85519e+06	2.42693e+06	2.36294e+06	2.3877e+06	1.14092	0.0610291	0.148544	1.49581
Flav22	Vicenin 2	2.60219e+06	2.48795e+06	2.51567e+06	1.10003e+06	1.18416e+06	1.19527e+06	1.36939	8.5455e-06	0.00274555	0.457476
Flav23	Pelargonidin-3-O-glucoside	113509	117290	136622	183849	279569	206900	1.24404	0.0652098	0.154545	1.82439
Flav24	Apigenin-6-C-glucose-8-C-rhamnoside	339539	168543	275570	456818	410786	522077	1.11384	0.0346848	0.104706	1.77334
Flav25	Tricin-7-O-(6''-O-malonyl)glucoside*	117359	123341	119265	59710.6	48861.1	52858.6	1.35832	0.000276071	0.0112888	0.448461
Flav26	Epiafzelechin	3.71328e+06	3.33302e+06	3.92176e+06	5.72262e+06	4.62355e+06	5.71643e+06	1.25198	0.0272001	0.0926758	1.46449
Flav27	Licorice glycoside C2	139841	131510	122255	193207	161493	233933	1.19055	0.0827276	0.183667	1.49549
Flav28	Phellodendroside	754000	692236	600848	284733	348036	276453	1.33571	0.00490258	0.0407549	0.444155
Flav29	Dehydrodicatechin A	71884.8	92498.6	84183.5	238026	173039	230563	1.32851	0.0173574	0.0740734	2.58131
Flav30	Pinocembrin-5-glucoside*	81969.7	101726	94641.5	14198.9	16720.1	15617.8	1.36778	0.00498175	0.040988	0.167196
Flav31	Cirsiliol (3',4',5-Trihydroxy-6,7-Dimethoxyflavone)	7179.02	10391.6	7914.96	1435.8	1435.8	1435.8	1.36224	0.0184251	0.0761731	0.169014
Flav32	Hispidulin (5,7,4'-Trihydroxy-6-methoxyflavone)*	19328.5	12440.5	8906.86	5234.81	8250.47	6244.9	1.09709	0.141347	0.261854	0.485058
Flav33	Luteolin-6,8-di-C-glucoside	89745.6	70465.3	62303	8776.42	8776.42	8776.42	1.3666	0.0151277	0.0681806	0.118326
Flav34	6,7,8-Tetrahydroxy-5-methoxyflavone	8133.28	21496.7	13057.9	1037.51	1037.51	1037.51	1.34026	0.0774587	0.176142	0.0729139
Flav35	Genistein*	44047.6	46685.7	42021.9	2468.9	2468.9	2468.9	1.37304	0.00104256	0.0197035	0.0557921
Flav36	Apigenin; 4',5,7-Trihydroxyflavone*	39537.1	44270.7	42147.9	2724.72	2724.72	2724.72	1.37294	0.00121349	0.0206753	0.0648971
Flav37	Delphinidin-3-O-sambubioside	87062.9	115760	75311.3	279291	317497	282395	1.33971	0.000308217	0.0113636	3.16101
Flav38	5,6,7-Trihydroxy-8-methoxyflavone*	11127.8	13442.1	6378.98	1275.8	1275.8	1275.8	1.3411	0.0490242	0.12945	0.123668
Flav39	Pinocembrin-7-O-sophoroside	20767.6	15177.3	31408.3	2205.1	11025.5	2205.1	1.14707	0.0465939	0.125647	0.229176
Flav40	Kaempferol-3-O-(6'''-Caffeoyl)glucosyl-(1→2)-Galactoside	2461.21	2461.21	2461.21	40363.7	15819	17575.5	1.32582	0.107469	0.219914	9.98944
Flav41	Pinocembrin-7-O-glucoside (Pinocembroside)*	77210.8	106905	75615.3	20505.3	24196.1	16565.9	1.3423	0.0190497	0.0774636	0.235887
Flav42	carlinoside	14485.4	46135.7	72283.4	2897.07	2897.07	2897.07	1.28401	0.131503	0.250001	0.0653944
Flav43	Delphinidin-3,5-di-O-glucoside	3354.98	3354.98	3354.98	16774.9	34270	30516	1.34288	0.0463526	0.125297	8.10346
Flav44	Epicatechin 3,5-Digallate*	6.51547e+06	6.05155e+06	7.46273e+06	1.32403e+07	1.16713e+07	1.17905e+07	1.334	0.00122697	0.0207478	1.83238
Flav45	Epicatechin 3',5-Digallate*	6.47203e+06	5.59594e+06	6.79663e+06	1.23231e+07	1.25219e+07	1.071e+07	1.33342	0.00245439	0.028991	1.88474
Flav46	Epicatechin 4',5-Digallate*	4.40687e+06	4.39641e+06	6.06586e+06	1.05755e+07	1.00273e+07	1.16233e+07	1.31772	0.00150756	0.0229087	2.16732
Flav47	Epiafzelechin 3,3'-O-Digallate	1.49228e+06	1.65608e+06	1.55232e+06	2.58242e+06	2.49953e+06	2.84195e+06	1.35109	0.00320978	0.0329387	1.6857
Flav48	Pinocembrin-7-O-neohesperidoside*	21670.2	36119.7	35501	96688.5	140758	139520	1.31814	0.0154019	0.0685441	4.04076
Flav49	Hydroxy isoliquiritigenin glucoside*	1.10999e+06	1.22052e+06	1.20491e+06	482281	529188	445332	1.36223	0.000166514	0.00870907	0.41206
Flav50	Homoeriodictyol salicyl apiosyl glucoside	456813	536051	327219	1.76802e+06	1.99475e+06	1.79575e+06	1.34551	0.000133232	0.00825797	4.21073
Flav51	7,3'-Di-O-gallyoltricetiflavan	1.76298e+06	1.62459e+06	1.5718e+06	3.2452e+06	3.02971e+06	3.31351e+06	1.3618	0.000272874	0.0112888	1.93339
Flav52	7,4'-Di-O-galloyltricetiflavan	1.88153e+06	1.91589e+06	1.65173e+06	3.60342e+06	3.79325e+06	3.61051e+06	1.36012	9.83052e-05	0.00825797	2.01998
Flav53	Aromadendrin-7-O-glucoside	2.29472e+06	3.28044e+06	4.05801e+06	1.1058e+06	1.46891e+06	1.33258e+06	1.26493	0.059166	0.14618	0.405607
Flav54	Kaempferol-3-O-(3',6'-O-di-p-coumaroyl)-glucoside	752593	838182	751712	1.21838e+06	1.32666e+06	1.34077e+06	1.35125	0.000657907	0.0162597	1.65884
Flav55	Tectorigenin*	15047.8	10589.1	10826	5629.66	6299.97	3799.28	1.25554	0.0241013	0.0868654	0.431367
Flav56	Catechin-5-O-glucoside	102924	130391	119094	316454	304503	286421	1.35687	0.000102888	0.00825797	2.57478
Flav57	Diosmetin (5,7,3'-Trihydroxy-4'-methoxyflavone)*	23066.1	26202.1	25379.6	15804.3	8382.28	10778.6	1.2402	0.0149234	0.0679589	0.468402
Flav58	Epicatechin-(3'-O-7'')-epiafzelechin	155962	169307	111404	392348	283919	171410	1.03082	0.157275	0.281393	1.94122
Flav59	Luteolin (5,7,3',4'-Tetrahydroxyflavone)	40072.2	53958.2	39672.7	23179.6	19435.3	18262.8	1.30922	0.026631	0.0918101	0.45532
Flav60	Galangin (3,5,7-Trihydroxyflavone)	42828.5	40061.4	30855.8	10565.8	14996.2	9520.78	1.32106	0.00863016	0.0525995	0.308432
Flav61	methyl 4,8-dihydroxy-6-methoxy-9-oxo-9H-xanthene-3-carboxylate*	261240	408229	314762	38507.4	38507.4	38507.4	1.36287	0.0213005	0.0814842	0.117373
Flav62	Artocarpanone	5894.42	5894.42	5894.42	73246.5	70443.3	43942	1.35919	0.0261019	0.0907674	10.6107
Flav63	Epicatechin-4'-O-β-D-glucopyranoside*	1.61662e+06	1.77862e+06	1.70665e+06	457877	502362	1.44106e+06	1.05743	0.1039	0.21497	0.470667
Flav64	Taxifolin(Dihydroquercetin)	188605	186859	272637	93658.9	100644	95420.5	1.30873	0.0511018	0.132865	0.447034
Flav65	Naringenin-7-O-glucoside (Prunin)*	471356	547154	424533	176374	156109	175553	1.35524	0.0108458	0.0584944	0.352059
Flav66	Morin*	7767.69	7767.69	7767.69	65515.7	75228	59063.5	1.37017	0.00631532	0.0467492	8.57428
Flav67	Epitheaflavic acid-3'-Gallate	3.82261e+06	4.799e+06	2.83514e+06	6.60117e+06	6.2676e+06	4.7794e+06	1.06193	0.0607003	0.148064	1.54042
Flav68	Eucalyptin (5-Hydroxy-7,4'-dimethoxy-6,8-dimethylflavone)	8273.8	11361.4	8961.43	856.912	856.912	856.912	1.36879	0.0114385	0.0602465	0.0898965
Flav69	Laricitrin-3-O-xyloside	336604	349382	411023	648592	518700	447558	1.14622	0.0842534	0.186022	1.47205
Flav70	3,5,7,2'-Tetrahydroxyflavone	53112.3	68671.4	36506.3	6799.97	6799.97	6799.97	1.35069	0.0384831	0.11211	0.128877
Flav71	1,3,7-trihydroxy-4-{[(2r,3s,4r,5r,6s)-3,4,5-trihydroxy-6-(hydroxymethyl)oxan-2-yl]oxy}xanthen-9-one	50449.6	52361.9	23897.7	2830.22	2830.22	14151.1	1.1932	0.0450724	0.123559	0.156354
Flav72	Pinocembrin-7-O-rutinoside*	4501.9	4501.9	4501.9	44359.4	32298.3	22509.5	1.34557	0.0456454	0.124304	7.34262
Flav73	Luteolin 7-O-p-coumaroyl rhamnoside*	1636.88	1636.88	1636.88	8184.38	22868.4	22949.4	1.3168	0.0793989	0.179285	10.997

## Sheet: Supplementary Data 7
Supplementary Data 7. Specific primers used in this study.
Primes ID	Sequence (5' -to- 3')	Notes
clCsCCR1_F	ATGGAATTCGATGAGCACGAA	For cloning fragments
clCsCCR1_R	GGTTTTTTTACCGAGAGTGTGC
clCsELIP1_F	ATGGCCACGTCAGCAATGCAGT
clCsELIP1_R	CACAAGGGCTCCACCTTTGAC
clCsCHS1_F	ATGGTCACCGTCGAGGACATC
clCsCHS1_R	TTATGTAGACAAGCTATGGAGCACC
clCsFLS1_F	ATGGAGGTAGAGAGAGTGCA
clCsFLS1_R	TTGTGGAATCTTATTGAATTTGCG
clCsCBF1_F	ATGGATTTGGACATGGAAATCGAT
clCsCBF1_R	AATTGAGAAGCTCCAGAGTGCC
clCsCBF2_F	ATGTGTTCTCACTTTTCTGAC
clCsCBF2_R	ATGTAAAATATTTTCTCCGGGC
clCsCBF3_F	ATGGATTTCAACAAAGAAACG
clCsCBF3_R	AATTGAGTAGCTCCAGAGTGAC
clCsCBF4_F	ATGGATTCGAGCAAGAAAAATGTG
clCsCBF4_R	AATTGAGAAGCTCCAAAGTGC
clCsSCPL4_F	ATGGTGCAAGTAGAAGCCATT
clCsSCPL4_R	AACAGGATTATAATTAATCCA
clCsSCPL5_F	ATGGCACCACAAGCAAAAGTTGAGC
clCsSCPL5_R	TTAGATTGGATAATAAGCGAACCAC
pCsSCPL4_F	GCAATGCTACAGATCCACACTT
pCsSCPL4_R	CAGAATAGATGACACATGGCAGAC
pCsCHS1_F	ACCAGACATGATGCTCGCAA
pCsCHS1_R	CTCTTCCCATTTTGGCCGGAC
pCsELIP1_F	GTCCAAGTCCAGTCCAACTTATGC
pCsELIP1_R	GTGACACCTGACACTGGTCTTG
pCsCHS2_F1	TTGGCTGTGGTCACTGTATGAATT
pCsCHS2_R1	GTGGTGGTGGTTATGATTATGAGGT
pCsF3Ha_F	CAACCTGCCAACTGTCACCATAC
pCsF3Ha_R	CGAGAGCCGTAAGCGTTGTTG
pCsCHI1_F2	CGGGCTTTATCGCATCATTTCTT
pCsCHI1_R	GCACCTCTTGCTTGTTCTTGG
pCsF3’H_F	CAACGATTCAACAACATCATCAACC
pCsF3’H_R	TGCGTTTTTGGTGAGTAGTGT
pCsFLS2_F	CCTAAACCCAAACCCGTAGTT
pCsFLS2_R	TCCCCTTCTCACTCCTAAGAC
pCsFLS3_F	CGGGAGAGATTAGTATGATTTATC
pCsFLS3_R	TCTTTCCTTCTTCTCCCTCC
pCsANR1_F	CCCCCCCAAATTGTCCCACA
pCsANR1_R	ATGAAGATCTTGATACCCACAATCC
TRV_CsCCR1_1F	aaggttaccgaattctctagaGAGCACGAAGACCCAGATGA
TRV_CsCCR1_1R	cgtgagctcggtaccggatccGTTGCGGTGGCAATTACACG
TRV_CsCCR1_2F	aaggttaccgaattctctagaGTGGCGGAACTCACAGGTAT
TRV_CsCCR1_2R	cgtgagctcggtaccggatccCCTCCCTAGAAGTCGATGGC
TRV_CsCCR1_3F	aaggttaccgaattctctagaCGAGAAAGAGGTTCCGGACG
TRV_CsCCR1_3R	cgtgagctcggtaccggatccCCGAGAGTGTGCTTGTTGTTG
1305-CsCHS1_F	aggacagcccagatcactagtATGGTCACCGTCGAGGACATC
1305-CsCHS1_R	gcccttgctcaccatggatccTTATGTAGACAAGCTATGGAGCACC
As_CsCCR1_1	GTCTTCGTGCTCATCGAATTCC	For silencing genes
As_CsCCR1_2	CTGACGGCGTGGTTTTTCAAAC
As_CsCCR1_3	TTCCTGTGTAAACTTCGTCCGG
AsCsCHS1_1	AGTAATAATCCGGGTACGTGCT
AsCsCHS1_2	AGTAGCTTGGTGAGCTGGTAGT
AsCsCHS1_3	TAAAACCCGGGCTCCTTTGTTGTTCTC
AsCsCHS1_4	TGACATATTACCGTACTCACTTAGCAC
AsCsFLS1_1	ACGTCATTGGGGACAAGTAAAGT
AsCsFLS1_2	AGTTCAAATAACTTGTTGGTTGTT
AsCsFLS1_3	GTTCTCCGGTTGCTCGTGGACC
AsCsFLS1_4	ACATGGGACAGGGCTTGCACTCT
AsCsELIP1_1	ACACAAGGGCTCCACCTTTGACA
AsCsELIP1_2	ATCAGAGCTCATAATCCCCTCTG
AsCsELIP1_3	TCTGCCATGCACCGCACTTGCAT
AsCsELIP1_4	TGCCAGGATGGACTGCATTGCTG
AsCsSCPL5_1	CTCAAATCCCATTCGATTTCCA
AsCsSCPL5_2	CGTAAAGCTCATCTGATATCAG
AsCsSCPL5_3	GTTTCAAGGTTGAAGGGCAGCT
AsCsSCPL5_4	CGTTTATATTCTGGAGCTGTGT
AsCsSCPL4_1	ACCAAGGACTGGTTGTGCCAAG
AsCsSCPL4_2	AGGCCTCCAATCGTCAACGAGG
AsCsSCPL4_3	AGGTACCCATGTAAGGAACAGAGATGTCATGATCAC
AsCsSCPL4_4	GGACCAACTTCATAAAGGAGTCCACTAAAAG
qCsACTIN_F	GCCATCTTTGATTGGAATGG	For RT-qPCR
qCsACTIN_R	GGTGCCACAACCTTGATCTT
qCsCCR1_F	CAAGTCGAGGCGACATACGA
qCsCCR1_R	TCCTTACGGTGGAAGTTGCG
qCsCHS1_F	GAGGGCACAACGAGCTGAA
qCsCHS1_R	ACCATGTCCTGCCTAGCATC
qCsCBF1_F	TTCTGACCCACTTCCTAGTTTCTG
qCsCBF1_R	AGCCATATCCTCGACTTCTTATTTG
qCsCBF2_F	CTTTTCTGACCCACTTCCTAGTTTC
qCsCBF2_R	CCATATCCTCGACTTCTTAATTGGC
qCsCBF3_F	ACAGAGGAATTAGGAGGAGGAACA
qCsCBF3_R	TGACATACCTTGGTGCCAGAGA
qCsCBF4_F	GCTCATCGGCGTCAGATAGG
qCsCBF4_R	GGCGTTCCTCCACCTTACAC
qCsELIP1_F	GCGAGAGCAAGGTTCAGTCAGT
qCsELIP1_R	GCCAGCCTGCCGTTGATTCT
qCsFLS1_F	CTCCATGAGCTCCCTGCAAA
qCsFLS1_R	CCCCAACCTCTTTTAGCCGT
qCsSCPL4_F	CTCAGCACAATCTGTCTTAGGCG
qCsSCPL4_R	CCTGTGAGCCAAAGGAGAATCG
qCsSCPL5_F	CACCACAAGCCAAAGTTGAG
qCsSCPL5_R	GACAAGTGACTGAGAGGCAG
AtSCPL4/5_F	GATGAACTCTACGAGTCGCTTA
AtSCPL4/5_R	CCTTGAAACACACTTTCCGTAG
AtCCR1_F	TTCACGGCGGAACAGAAAGA
AtCCR1_R	ATGAGCTGAAGTCGCTTCGT
AtELIP1_F	TTCAACATGCAATCAGTCTTCG
AtELIP1_R	CTTTGTGCTCACCTTAGGTTTC
AtFLS1_F	GAGAAAGAATCCGTCGCTAAAC
AtFLS1_R	GATAGCTTCTTCACATGCACTG
AtCHS_F	TCTTTGGATGAGATCAGACAGG
AtCHS_R	GCGGAAGTAGTAGTCAGGATAC
pCHS1_F(CBF1biotin)	ACGTGGCAAGATGACGCCGACGTGTCAGCCGAGGTGCC	For EMSA
pCHS1_R(CBF1biotin)	TGCACCGTTCTACTGCGGCTGCACAGTCGGCTCCACGG
pELIP1_F(CBFbiotin)	TGTCTGCCCAAGCCCGACCCAAGCTAAACCCGAATTGT
pELIP1_R(CBFbiotin)	ACAATTCGGGTTTAGCTTGGGTCGGGCTTGGGCAGACA
pFLS1_F1(CBFbiotin)	GATGCGACAATCGGCCGACGAGCTGGGACGAGCGACGA
pFLS1_R1(CBFbiotin)	TCGTCGCTCGTCCCAGCTCGTCGGCCGATTGTCGCATC
pFLS1_F2(CBFbiotin)	AGGGTCACAATGTGTAACCGACCCATATGCATACTATT
pFLS1_R2(CBFbiotin)	AATAGTATGCATATGGGTCGGTTACACATTGTGACCCT
pELIP1_F1(CCRbiotin)	TAATTATTTAATTTTTTTCTTACAAAAACTATATATAT
pELIP1_R1(CCRbiotin)	ATATATATAGTTTTTGTAAGAAAAAAATTAAATAATTA
pELIP1_F2(CCRbiotin)	TTAATTTTTTGTTAATATATTTATTATTATTAAATTAT
pELIP1_R2(CCRbiotin)	ATAATTTAATAATAATAAATATATTAACAAAAAATTAA
pELIP1_F3(CCRbiotin)	ATTAAAAGTACATCTCCCAAATATTTAGATAATTAATT
pELIP1_R3(CCRbiotin)	AATTAATTATCTAAATATTTGGGAGATGTACTTTTAAT
pCHS1_F1(CCRbiotin)	TCCCAGATTAGCAGTAATCCTAAGTCCATTAGGGCCAG
pCHS1_R1(CCRbiotin)	CTGGCCCTAATGGACTTAGGATTACTGCTAATCTGGGA
pCHS1_F2(CCRbiotin)	TATTTTTATGTTAATGAAAACCATAATTAAAGTTATAG
pCHS1_R2(CCRbiotin)	CTATAACTTTAATTATGGTTTTCATTAACATAAAAATA
pCHS1_F3(CCRbiotin)	CCATACCATAATTTTTACAAGCTCACGTTTCTACTACT
pCHS1_R3(CCRbiotin)	AGTAGTAGAAACGTGAGCTTGTAAAAATTATGGTATGG
pFLS1_F1(CCRbiotin)	ATTCAGTTAATATATATTACAATTTTTTATTAATTAAG
pFLS1_R1(CCRbiotin)	CTTAATTAATAAAAAATTGTAATATATATTAACTGAAT
pFLS1_F2(CCRbiotin)	GCGATATTTATTAATTGTTATAATATAATGCTAAGTAT
pFLS1_R2(CCRbiotin)	ATACTTAGCATTATATTATAACAATTAATAAATATCGC
pFLS1_F3(CCRbiotin)	ATACTACGAACATTAGCACGTGAGTTGCAGTAGGTGCA
pFLS1_R3(CCRbiotin)	TGCACCTACTGCAACTCACGTGCTAATGTTCGTAGTAT
pSCPL5_F(CBFbiotin)	TGGGGAGCAATTGGCGGCGGTCGGTGAGGGTGGGGGAC
pSCPL5_R(CBFbiotin)	GTCCCCCACCCTCACCGACCGCCGCCAATTGCTCCCCA
pSCPL5_F1(CCRbiotin)	CAAAACGAGGTTGTTTTAGTGTGTAATTTGAAAAAACA
pSCPL5_R1(CCRbiotin)	TGTTTTTTCAAATTACACACTAAAACAACCTCGTTTTG
pSCPL5_F2(CCRbiotin)	AAATAATAATTATAAAAAAGAAAGTCATATTATAATAA
pSCPL5_R2(CCRbiotin)	TTATTATAATATGACTTTCTTTTTTATAATTATTATTT
pSCPL5_F3(CCRbiotin)	ATCGCATTTTAAAAATGTAATTTTGAAATTAAAATTGC
pSCPL5_R3(CCRbiotin)	GCAATTTTAATTTCAAAATTACATTTTTAAAATGCGAT
pSCPL4_F(CBFbiotin)	CAAGGTGACGCCGACGTGTCAGCCGACGTGTTACGTGT
pSCPL4_R(CBFbiotin)	ACACGTAACACGTCGGCTGACACGTCGGCGTCACCTTG
pSCPL4_F1(CCRbiotin)	TCATTACTATTAAATTTTTAATTAATCTTATTTATTAT
pSCPL4_R1(CCRbiotin)	ATAATAAATAAGATTAATTAAAAATTTAATAGTAATGA
pSCPL4_F2(CCRbiotin)	TTTTGTTTCCATAATTTACATACAAAAATCTAACTATT
pSCPL4_R2(CCRbiotin)	AATAGTTAGATTTTTGTATGTAAATTATGGAAACAAAA
pSCPL4_F3(CCRbiotin)	ACAAAAATAAATAATTCAAATTAGCGAATTGGGCTAGC
pSCPL4_R3(CCRbiotin)	GCTAGCCCAATTCGCTAATTTGAATTATTTATTTTTGT
pCCR1_F(LBSbiotin)	TGTGGCGGTGGATGTGCTAAGCCTGATATTTGCTGCTG
pCCR1_R(LBSbiotin)	CAGCAGCAAATATCAGGCTTAGCACATCCACCGCCACA
pCCR1_F(MREbiotin)	AAAATATAACTTAAAACCTAAATCTGATTTAAGGAACT
pCCR1_R(MREbiotin)	AGTTCCTTAAATCAGATTTAGGTTTTAAGTTATATTTT
pCCR1_F(Mbybiotin)	CATATTTCCTTTATCTTGGTAACTGAAAAGTAATTTCA
pCCR1_R(Mbybiotin)	TGAAATTACTTTTCAGTTACCAAGATAAAGGAAATATG

## Sheet: Supplementary Data 8
Supplementary Data 8. Summary of daily temperature ranges and low-temperature event durations for each year.
Date	Maximum temperature	Minimum temperature*
2023-01-01	12℃	5℃
2023-01-02	6℃	4℃
2023-01-03	10℃	0℃
2023-01-04	12℃	1℃
2023-01-05	10℃	1℃
2023-01-06	17℃	2℃
2023-01-07	21℃	4℃
2023-01-08	24℃	4℃
2023-01-09	14℃	4℃
2023-01-10	9℃	1℃
2023-01-11	16℃	6℃
2023-01-12	19℃	12℃
2023-01-13	17℃	10℃
2023-01-14	14℃	-2℃
2023-01-15	-1℃	-3℃
2023-01-16	3℃	-3℃
2023-01-17	7℃	-2℃
2023-01-18	9℃	-1℃
2023-01-19	13℃	-1℃
2023-01-20	11℃	1℃
2023-01-21	12℃	4℃
2023-01-22	9℃	0℃
2023-01-23	5℃	-5℃
2023-01-24	3℃	-6℃
2023-01-25	6℃	-4℃
2023-01-26	4℃	-4℃
2023-01-27	5℃	-4℃
2023-01-28	8℃	-2℃
2023-01-29	14℃	-3℃
2023-01-30	17℃	1℃
2023-01-31	20℃	4℃
2023-02-01	15℃	1℃
2023-02-02	2℃	-1℃
2023-02-03	10℃	1℃
2023-02-04	12℃	2℃
2023-02-05	12℃	4℃
2023-02-06	11℃	6℃
2023-02-07	9℃	6℃
2023-02-08	9℃	5℃
2023-02-09	6℃	3℃
2023-02-10	7℃	5℃
2023-02-11	8℃	7℃
2023-02-12	7℃	4℃
2023-02-13	3℃	0℃
2023-02-14	6℃	0℃
2023-02-15	12℃	0℃
2023-02-16	13℃	3℃
2023-02-17	16℃	6℃
2023-02-18	10℃	5℃
2023-02-19	13℃	2℃
2023-02-20	14℃	3℃
2023-02-21	7℃	0℃
2023-02-22	5℃	1℃
2023-02-23	4℃	2℃
2023-02-24	7℃	1℃
2023-02-25	10℃	-1℃
2023-02-26	11℃	1℃
2023-02-27	15℃	2℃
2023-02-28	18℃	6℃
2024-01-01	11℃	-1℃
2024-01-02	10℃	1℃
2024-01-03	11℃	1℃
2024-01-04	14℃	2℃
2024-01-05	16℃	5℃
2024-01-06	14℃	0℃
2024-01-07	8℃	-1℃
2024-01-08	8℃	4℃
2024-01-09	13℃	2℃
2024-01-10	12℃	0℃
2024-01-11	15℃	1℃
2024-01-12	18℃	4℃
2024-01-13	20℃	3℃
2024-01-14	13℃	6℃
2024-01-15	9℃	0℃
2024-01-16	16℃	2℃
2024-01-17	21℃	6℃
2024-01-18	10℃	9℃
2024-01-19	9℃	4℃
2024-01-20	5℃	2℃
2024-01-21	6℃	-1℃
2024-01-22	0℃	-5℃
2024-01-23	2℃	-4℃
2024-01-24	4℃	-4℃
2024-01-25	8℃	-3℃
2024-01-26	5℃	-1℃
2024-01-27	10℃	-2℃
2024-01-28	12℃	2℃
2024-01-29	9℃	5℃
2024-01-30	13℃	7℃
2024-01-31	14℃	10℃
2024-02-01	10℃	4℃
2024-02-02	7℃	5℃
2024-02-03	5℃	3℃
2024-02-04	4℃	1℃
2024-02-05	4℃	2℃
2024-02-06	2℃	0℃
2024-02-07	3℃	1℃
2024-02-08	8℃	-1℃
2024-02-09	11℃	0℃
2024-02-10	16℃	2℃
2024-02-11	17℃	1℃
2024-02-12	20℃	4℃
2024-02-13	21℃	7℃
2024-02-14	24℃	10℃
2024-02-15	13℃	2℃
2024-02-16	14℃	3℃
2024-02-17	14℃	9℃
2024-02-18	24℃	15℃
2024-02-19	24℃	12℃
2024-02-20	17℃	10℃
2024-02-21	9℃	0℃
2024-02-22	2℃	0℃
2024-02-23	4℃	0℃
2024-02-24	2℃	0℃
2024-02-25	4℃	1℃
2024-02-26	2℃	0℃
2024-02-27	7℃	4℃
2024-02-28	5℃	4℃
2024-02-29	6℃	2℃
2025-01-01	14℃	-2℃
2025-01-02	16℃	-0℃
2025-01-03	14℃	-0℃
2025-01-04	15℃	1℃
2025-01-05	12℃	-0℃
2025-01-06	14℃	1℃
2025-01-07	11℃	3℃
2025-01-08	11℃	4℃
2025-01-09	9℃	0℃
2025-01-10	9℃	-3℃
2025-01-11	10℃	-3℃
2025-01-12	13℃	-3℃
2025-01-13	16℃	2℃
2025-01-14	18℃	7℃
2025-01-15	9℃	0℃
2025-01-16	9℃	-4℃
2025-01-17	12℃	-1℃
2025-01-18	14℃	1℃
2025-01-19	16℃	3℃
2025-01-20	16℃	3℃
2025-01-21	20℃	4℃
2025-01-22	20℃	7℃
2025-01-23	20℃	8℃
2025-01-24	18℃	8℃
2025-01-25	11℃	7℃
2025-01-26	7℃	2℃
2025-01-27	7℃	-2℃
2025-01-28	9℃	-1℃
2025-01-29	12℃	-1℃
2025-01-30	17℃	3℃
2025-01-31	10℃	7℃
2025-02-01	8℃	6℃
2025-02-02	7℃	2℃
2025-02-03	8℃	1℃
2025-02-04	10℃	1℃
2025-02-05	12℃	1℃
2025-02-06	10℃	0℃
2025-02-07	6℃	-3℃
2025-02-08	3℃	-5℃
2025-02-09	7℃	-4℃
2025-02-10	13℃	-1℃
2025-02-11	17℃	7℃
2025-02-12	10℃	5℃
2025-02-13	11℃	1℃
2025-02-14	13℃	6℃
2025-02-15	9℃	7℃
2025-02-16	14℃	4℃
2025-02-17	11℃	3℃
2025-02-18	10℃	3℃
2025-02-19	9℃	4℃
2025-02-20	6℃	3℃
2025-02-21	7℃	3℃
2025-02-22	4℃	3℃
2025-02-23	6℃	2℃
2025-02-24	10℃	1℃
2025-02-25	6℃	5℃
2025-02-26	14℃	4℃
2025-02-27	14℃	9℃
2025-02-28	23℃	11℃
* Red font indicates the temperature during persistent low-temperature events.
